# Supplementary material for: Prediction of strong Cu(I)–He interaction at open metal sites enables isotope-selective helium adsorption
Source: Nat Commun. 2026 Mar 26;17:2952. doi: 10.1038/s41467-026-70901-6 (PMC13031845; doi:10.1038/s41467-026-70901-6)
Supplement: Supplementary file 3 — Source Data [file 41467_2026_70901_MOESM3_ESM.xlsx]

## Sheet: Figure 1B
Cu+He			Cu+(OH-)(H2O)He			Cu+(H2O)He			Cu+(OH-)He			Cu+(F-)He
Cu-He internuclear distance (Å)	BO Cu-He binding energy (kJ mol-1)		Cu-He internuclear distance (Å)	BO Cu-He binding energy (kJ mol-1)		Cu-He internuclear distance (Å)	BO Cu-He binding energy (kJ mol-1)		Cu-He internuclear distance (Å)	BO Cu-He binding energy (kJ mol-1)		Cu-He internuclear distance (Å)	BO Cu-He binding energy (kJ mol-1)
1.75	-3.85633		1.53	-2.4916		1.58	-7.40969		1.5	-5.78949		1.5	-7.27208
1.8	-5.77531		1.58	-4.93226		1.6	-9.30422		1.53	-9.97874		1.53	-11.3313
1.85	-7.00405		1.6	-9.35833		1.63	-11.5593		1.55	-12.1818		1.55	-13.453
1.9	-7.72842		1.62	-10.5802		1.64	-12.1726		1.58	-14.7438		1.58	-15.9006
2	-8.18631		1.64	-11.548		1.65	-12.7242		1.6	-16.0284		1.6	-17.1138
2.1	-7.8891		1.67	-12.5956		1.67	-13.6576		1.62	-17.0251		1.62	-18.0423
2.2	-7.24664		1.7	-13.2438		1.69	-14.3888		1.64	-17.771		1.63	-18.4117
2.3	-6.4821		1.77	-13.6366		1.7	-14.6858		1.67	-18.4932		1.64	-18.7238
2.4	-5.71125		1.8	-13.4693		1.72	-15.1631		1.7	-18.8251		1.67	-19.3549
2.5	-4.9895		1.82	-13.2808		1.75	-15.6167		1.77	-18.5161		1.7	-19.6019
2.6	-4.33943		1.85	-12.9093		1.8	-15.8272		1.8	-18.0648		1.77	-19.1152
2.7	-3.71523		1.87	-12.6161		1.85	-15.554		1.82	-17.6925		1.8	-18.5952
2.8	-3.26402		1.9	-12.1259		1.9	-14.963		1.85	-17.0539		1.82	-18.1794
2.9	-2.8295		2	-10.283		1.95	-14.1788		1.87	-16.5884		1.85	-17.4791
3	-2.45379		2.1	-8.44256		2	-13.2884		1.9	-15.8496		1.87	-16.9743
3.1	-2.13059		2.2	-6.81186		2.1	-11.4108		2	-13.2527		1.9	-16.1794
3.2	-1.85334		2.3	-5.45159		2.2	-9.61816		2.1	-10.7769		2	-13.4243
3.3	-1.61652		2.4	-4.35518		2.3	-8.02991		2.2	-8.62214		2.1	-10.8317
3.4	-1.41488		2.5	-3.48745		2.4	-6.67901		2.3	-6.83838		2.2	-8.59664
3.5	-1.24344		2.6	-2.80692		2.5	-5.5561		2.4	-5.40564		2.3	-6.76159
3.6	-1.09798		2.7	-2.27368		2.6	-4.63383		2.5	-4.2751		2.4	-5.29823
3.7	-0.973535		2.8	-1.85439		2.7	-3.87991		2.6	-3.39188		2.5	-4.1518
3.8	-0.866415		2.9	-1.52279		2.8	-3.26372		2.7	-2.70453		2.6	-3.26256
3.9	-0.773735		3	-1.25866		2.9	-2.75888		2.8	-2.16971		2.7	-2.57606
4	-0.693132		3.1	-1.04705		3	-2.34395		2.9	-1.75226		2.8	-2.04612
4.1	-0.622243		3.2	-0.876917		3.1	-2.00187		3	-1.42538		2.9	-1.63614
4.2	-0.559757		3.3	-0.739341		3.2	-1.71922		3.1	-1.16835		3	-1.31806
4.3	-0.504621		3.4	-0.62802		3.3	-1.48526		3.2	-0.965134		3.1	-1.06942
4.4	-0.455787		3.5	-0.53744		3.4	-1.29115		3.3	-0.804191		3.2	-0.874101
4.5	-0.412466		3.6	-0.462876		3.5	-1.12943		3.4	-0.675804		3.3	-0.71967
4.6	-0.374134		3.7	-0.400651		3.6	-0.993705		3.5	-0.572622		3.4	-0.596681
4.7	-0.33974		3.8	-0.348141		3.7	-0.8787		3.6	-0.488606		3.5	-0.497962
4.8	-0.309021		3.9	-0.303508		3.8	-0.780212		3.7	-0.419555		3.6	-0.418203
4.9	-0.281716		4	-0.265176		3.9	-0.695075		3.8	-0.361794		3.7	-0.353285
5	-0.257036		4.1	-0.232094		4	-0.620988		3.9	-0.313485		3.8	-0.300098
6	-0.109221		4.2	-0.203476		4.1	-0.556274		4	-0.272264		3.9	-0.25625
			4.3	-0.179059		4.2	-0.499666		4.1	-0.237345		4	-0.2199
			4.4	-0.158055		4.3	-0.450124		4.2	-0.207415		4.1	-0.189591
			4.5	-0.139939		4.4	-0.406741		4.3	-0.181947		4.2	-0.164182
			4.6	-0.124449		4.5	-0.368689		4.4	-0.160418		4.3	-0.142766
			4.7	-0.111059		4.6	-0.335208		4.5	-0.14204		4.4	-0.124616
			4.9	-0.0890044		4.7	-0.305615		4.6	-0.126287		4.5	-0.109153
			5	-0.0800778		4.8	-0.279313		4.7	-0.112634		4.6	-0.0959074
			5.1	-0.0719387		4.9	-0.255801		4.8	-0.100819		4.7	-0.0850286
			5.2	-0.0648499		5	-0.234667		4.9	-0.0903172		4.8	-0.0682282
						5.4	-0.168391		5	-0.081128		4.9	-0.0666121
									5.2	-0.0659001		5	-0.0591526
												5.1	-0.052628
												5.2	-0.0469145

## Sheet: Figure 1D
Cu+(F-)He				Cu+(OH-)He				Cu+(H2O)(OH-)He				Cu+(H2O)He				Cu+He
Separation Factor (4He/3He)				Separation Factor (4He/3He)				Separation Factor (4He/3He)				Separation Factor (4He/3He)					Separation Factor (4He/3He)
T(K)	CCSD(T)	DLPNO-CCSD(T)		T(K)	CCSD(T)	DLPNO-CCSD(T)		T(K)	CCSD(T)	DLPNO-CCSD(T)		T(K)	CCSD(T)	DLPNO-CCSD(T)		T(K)	CCSD(T)	DLPNO-CCSD(T)
4	526540417	526540417		4	167963360	401704407		4	6.41723e+07	9.20551e+07		4	1.07501e+06	1.5421e+06		4	186.012	236.596
4.5	5.39385e+07	5.39385e+07		4.5	1.95352e+07	4.24065e+07		4.5	8.30577e+06	1.14464e+07		4.5	219165	302037		4.5	102.288	126.673
5	8.71512e+06	8.71512e+06		5	3.49381e+06	7.01864e+06		5	1.6181e+06	2.15956e+06		5	61412.6	81963		5	63.3946	76.8468
5.5	1.96146e+06	1.96146e+06		5.5	854465	1.61104e+06		5.5	424415	551765		5.5	21687.1	28194.6		5.5	42.8604	51.0543
6	566023	566023		6	264255	472590		6	139138	176975		6	9109.36	11586.6		6	30.931	36.311
6.5	197755	197755		6.5	97895.5	167419		6.5	54151.9	67615.2		6.5	4372.51	5459.61		6.5	23.4706	27.2152
7	80290.4	80290.4		7	41793.7	68787		7	24117.4	29639.6		7	2330.83	2864.53		7	18.5259	21.2557
7.5	36761.7	36761.7		7.5	19986.9	31821.1		7.5	11964.2	14503		7.5	1351.2	1637.92		7.5	15.0916	17.1573
8	18558.2	18558.2		8	10481.6	16209.6		8	6478.78	7759.68		8	838.544	1004.33		8	12.613	14.225
8.5	10153.1	10153.1		8.5	5930.44	8939.12		8.5	3770.88	4468.73		8.5	550.439	652.304		8.5	10.7664	12.0568
9	5939.77	5939.77		9	3574.61	5266.67		9	2330.83	2736.24		9	378.622	444.478		9	9.35323	10.4086
9.5	3676.6	3676.6		9.5	2272.55	3280.67		9.5	1515.55	1764.2		9.5	270.899	315.345		9.5	8.24678	9.12579
10	2387.57	2387.57		10	1511.71	2142.63		10	1028.78	1188.51		10	200.424	231.542		10	7.36334	8.10703
10.5	1615.56	1615.56		10.5	1045.41	1457.31		10.5	724.602	831.371		10.5	152.6	175.085		10.5	6.64588	7.28365
11	1132.69	1132.69		11	747.596	1026.53		11	526.884	600.754		11	119.103	135.801		11	6.05448	6.60792
11.5	819.042	819.042		11.5	550.439	745.466		11.5	393.88	446.548		11.5	94.9839	107.685		11.5	5.5606	6.04585
12	608.467	608.467		12	415.749	555.983		12	301.677	340.232		12	77.1912	87.0562		12	5.14334	5.57273
12.5	462.906	462.906		12.5	321.147	424.507		12.5	236.04	264.929		12.5	63.7813	71.5872		12.5	4.78718	5.17022
13	359.653	359.653		13	253.047	330.919		13	188.203	210.301		13	53.4804	59.7595		13	4.48034	4.82453
13.5	284.703	284.703		13.5	202.939	262.767		13.5	152.599	169.818		13.5	45.4323	50.558		13.5	4.21379	4.52508
14	229.167	229.167		14	165.339	212.116		14	125.599	139.237		14	39.0477	43.2874		14	3.98051	4.2637
14.5	187.245	187.245		14.5	136.623	173.776		14.5	104.773	115.738		14.5	33.9129	37.4614		14.5	3.77494	4.03393
15	155.066	155.066		15	114.339	144.27		15	88.463	97.3976		15	29.7317	32.7337		15	3.59266	3.83066
15.5	129.99	129.99		15.5	96.7951	121.221		15.5	75.512	82.8809		15.5	26.2885	28.8529		15.5	3.43012	3.64979
16	110.176	110.176		16	82.8008	102.969		16	65.0979	71.2429		16	23.4237	25.6337		16	3.28442	3.48799
16.5	94.3235	94.3236		16.5	71.5034	88.3342		16.5	56.627	61.8033		16.5	21.0178	22.9378		16.5	3.15319	3.34253
17	81.4931	81.4931		17	62.2825	76.4659		17	49.664	54.0645		17	18.9799	20.6602		17	3.03448	3.21118
17.5	70.9987	70.9988		17.5	54.6805	66.7401		17.5	43.885	47.6577		17.5	17.2401	18.7206		17.5	2.92665	3.09206
18	62.3313	62.3314		18	48.3548	58.6933		18	39.0459	42.3056		18	15.7438	17.0564		18	2.82833	2.98363
18.5	55.1085	55.1086		18.5	43.0461	51.9765		18.5	34.9605	37.7971		18.5	14.4484	15.6188		18.5	2.73836	2.88455
19	49.0395	49.0397		19	38.5555	46.3237		19	31.4852	33.97		19	13.3199	14.3691		19	2.65577	2.79373
19.5	43.9008	43.901		19.5	34.7291	41.5302		19.5	28.5081	30.698		19.5	12.3312	13.2762		19.5	2.57972	2.71021
20	39.5188	39.519		20	31.4464	37.4366		20	25.9409	27.8821		20	11.4602	12.3153		20	2.50949	2.63317
20.5	35.7571	35.7573		20.5	28.6124	33.9179		20.5	23.7139	25.4435		20.5	10.6891	11.4662		20.5	2.44447	2.56193
21	32.508	32.5083		21	26.1511	30.8746		21	21.7709	23.3197		21	10.0033	10.7122		21	2.3841	2.49588
21.5	29.6854	29.6857		21.5	24.0019	28.2276		21.5	20.0668	21.46		21.5	9.39062	10.0397		21.5	2.32793	2.43448
22	27.2201	27.2204		22	22.1154	25.913		22	18.5648	19.8234		22	8.84112	9.4375		22	2.27556	2.37729
22.5	25.056	25.0563		22.5	20.4515	23.8788		22.5	17.2347	18.3763		22.5	8.34635	8.89604		22.5	2.22661	2.32389
23	23.1472	23.1475		23	18.9773	22.0827		23	16.0517	17.0911		23	7.89926	8.40744		23	2.18077	2.27393
23.5	21.456	21.4564		23.5	17.6656	20.4898		23.5	14.9953	15.945		23.5	7.4939	7.96502		23.5	2.13777	2.22711
24	19.9515	19.9519		24	16.4938	19.0712		24	14.0482	14.9188		24	7.1252	7.56312		24	2.09736	2.18315
24.5	18.6076	18.6081		24.5	15.443	17.8029		24.5	13.196	13.9966		24.5	6.78883	7.19691		24.5	2.05931	2.14179
25	17.4028	17.4034		25	14.4974	16.6649		25	12.4267	13.165		25	6.48108	6.86224		25	2.02344	2.10283
25.5	16.3189	16.3195		25.5	13.6435	15.6401		25.5	11.7298	12.4127		25.5	6.19877	6.55558		25.5	1.98956	2.06606
26	15.3404	15.3411		26	12.8701	14.7142		26	11.0966	11.7299		26	5.93913	6.27384		26	1.95752	2.03132
26.5	14.4544	14.4551		26.5	12.1673	13.8751		26.5	10.5197	11.1084		26.5	5.69976	6.01436		26.5	1.92718	1.99843
27	13.6496	13.6504		27	11.5269	13.1124		27	9.99256	10.5411		27	5.47858	5.77484		27	1.8984	1.96727
27.5	12.9166	12.9174		27.5	10.9418	12.4172		27.5	9.50962	10.0219		27.5	5.27376	5.55324		27.5	1.87108	1.9377
28	12.2471	12.248		28	10.4059	11.7818		28	9.06609	9.5455		28	5.08369	5.34778		28	1.84511	1.90961
28.5	11.6341	11.6351		28.5	9.91373	11.1996		28.5	8.65779	9.10735		28.5	4.90697	5.15692		28.5	1.82039	1.88289
29	11.0715	11.0725		29	9.46074	10.6648		29	8.28106	8.70346		29	4.74235	4.97928		29	1.79684	1.85745
29.5	10.5539	10.5549		29.5	9.04286	10.1725		29.5	7.93273	8.33032		29.5	4.58873	4.81364		29.5	1.77438	1.8332
30	10.0766	10.0777		30	8.65655	9.71831		30	7.60998	7.98487		30	4.44511	4.65891		30	1.75293	1.81006
30.5	9.63554	9.63673		30.5	8.29871	9.29834		30.5	7.31036	7.66444		30.5	4.31065	4.51415		30.5	1.73244	1.78795
31	9.2272	9.22845		31	7.96659	8.90927		31	7.03169	7.36664		31	4.18454	4.37848		31	1.71283	1.76682
31.5	8.8484	8.84972		31.5	7.65778	8.54812		31.5	6.77204	7.08937		31.5	4.0661	4.25116		31.5	1.69406	1.74659
32	8.49634	8.49772		32	7.37012	8.2123		32	6.5297	6.83078		32	3.9547	4.13148		32	1.67607	1.72722
32.5	8.16857	8.17002		32.5	7.10172	7.89946		32.5	6.30313	6.58919		32.5	3.84978	4.01884		32.5	1.65882	1.70866
33	7.86288	7.86439		33	6.85088	7.60755		33	6.091	6.36314		33	3.75083	3.91267		33	1.64227	1.69084
33.5	7.57733	7.57891		33.5	6.61608	7.33473		33.5	5.89206	6.15131		33.5	3.65739	3.81248		33.5	1.62637	1.67374
34	7.31017	7.31182		34	6.39597	7.07936		34	5.70524	5.9525		34	3.56905	3.71781		34	1.61108	1.65731
34.5	7.05985	7.06156		34.5	6.18933	6.83996		34.5	5.52956	5.76565		34.5	3.48542	3.62825		34.5	1.59638	1.64151
35	6.82497	6.82674		35	5.99507	6.61522		35	5.36412	5.58981		35	3.40618	3.54343		35	1.58222	1.6263
35.5	6.60426	6.6061		35.5	5.81221	6.40395		35.5	5.20814	5.42412		35.5	3.331	3.46301		35.5	1.56859	1.61166
36	6.3966	6.39851		36	5.63986	6.20508		36	5.06089	5.26779		36	3.25961	3.38667		36	1.55545	1.59756
36.5	6.20097	6.20295		36.5	5.47722	6.01764		36.5	4.92171	5.12012		36.5	3.19175	3.31415		36.5	1.54278	1.58396
37	6.01645	6.01848		37	5.32355	5.84077		37	4.79002	4.98047		37	3.12717	3.24517		37	1.53055	1.57085
37.5	5.84219	5.84429		37.5	5.1782	5.67368		37.5	4.66527	4.84825		37.5	3.06566	3.17951		37.5	1.51875	1.55819
38	5.67743	5.67959		38	5.04056	5.51563		38	4.54698	4.72293		38	3.00703	3.11694		38	1.50734	1.54596
38.5	5.52149	5.52372		38.5	4.91009	5.36598		38.5	4.43468	4.60404		38.5	2.95108	3.05727		38.5	1.49632	1.53414
39	5.37374	5.37603		39	4.78629	5.22414		39	4.32799	4.49112		39	2.89766	3.00032		39	1.48565	1.52272
39.5	5.23361	5.23596		39.5	4.66869	5.08955		39.5	4.22651	4.38378		39.5	2.8466	2.9459		39.5	1.47534	1.51167
40	5.10056	5.10297		40	4.55689	4.96173		40	4.12991	4.28164		40	2.79776	2.89388		40	1.46535	1.50098
40.5	4.97413	4.97659		40.5	4.4505	4.84021		40.5	4.03786	4.18436		40.5	2.75101	2.84411		40.5	1.45568	1.49062
41	4.85386	4.85639		41	4.34917	4.72459		41	3.95008	4.09164		41	2.70623	2.79644		41	1.44631	1.48059
41.5	4.73936	4.74194		41.5	4.25257	4.61447		41.5	3.86631	4.00318		41.5	2.66329	2.75077		41.5	1.43722	1.47087
42	4.63025	4.6329		42	4.1604	4.5095		42	3.78628	3.91872		42	2.62211	2.70698		42	1.42841	1.46145
42.5	4.5262	4.5289		42.5	4.0724	4.40936		42.5	3.70979	3.83802		42.5	2.58257	2.66495		42.5	1.41986	1.4523
43	4.42689	4.42964		43	3.9883	4.31376		43	3.6366	3.76084		43	2.5446	2.62459		43	1.41157	1.44343
43.5	4.33202	4.33483		43.5	3.90787	4.22241		43.5	3.56654	3.68698		43.5	2.50809	2.58582		43.5	1.40351	1.43482
44	4.24134	4.2442		44	3.8309	4.13505		44	3.49942	3.61625		44	2.47298	2.54854		44	1.39568	1.42646
44.5	4.15458	4.1575		44.5	3.75719	4.05146		44.5	3.43507	3.54847		44.5	2.43919	2.51267		44.5	1.38808	1.41833
45	4.07153	4.07449		45	3.68654	3.97141		45	3.37333	3.48346		45	2.40666	2.47815		45	1.38069	1.41044
45.5	3.99196	3.99498		45.5	3.61878	3.8947		45.5	3.31407	3.42108		45.5	2.37531	2.44489		45.5	1.3735	1.40276
46	3.91568	3.91875		46	3.55376	3.82115		46	3.25714	3.36119		46	2.34509	2.41285		46	1.36651	1.39529
46.5	3.84251	3.84563		46.5	3.49132	3.75057		46.5	3.20242	3.30363		46.5	2.31594	2.38195		46.5	1.35971	1.38803
47	3.77228	3.77544		47	3.43133	3.6828		47	3.1498	3.2483		47	2.28781	2.35214		47	1.35309	1.38096
47.5	3.70481	3.70802		47.5	3.37365	3.61769		47.5	3.09916	3.19508		47.5	2.26064	2.32336		47.5	1.34664	1.37408
48	3.63998	3.64323		48	3.31816	3.5551		48	3.05041	3.14385		48	2.23441	2.29558		48	1.34036	1.36738
48.5	3.57763	3.58093		48.5	3.26475	3.4949		48.5	3.00344	3.09451		48.5	2.20905	2.26873		48.5	1.33425	1.36085
49	3.51763	3.52098		49	3.21331	3.43695		49	2.95817	3.04697		49	2.18452	2.24277		49	1.32829	1.35449
49.5	3.45988	3.46326		49.5	3.16375	3.38116		49.5	2.91451	3.00114		49.5	2.1608	2.21767		49.5	1.32248	1.34829
50	3.40424	3.40767		50	3.11596	3.3274		50	2.87238	2.95693		50	2.13784	2.19339		50	1.31681	1.34225
50.5	3.35063	3.35409		50.5	3.06987	3.27558		50.5	2.83172	2.91427		50.5	2.11561	2.16988		50.5	1.31128	1.33635
51	3.29892	3.30243		51	3.02539	3.2256		51	2.79245	2.87308		51	2.09408	2.14712		51	1.30589	1.3306
51.5	3.24905	3.25259		51.5	2.98244	3.17738		51.5	2.7545	2.83329		51.5	2.07321	2.12506		51.5	1.30063	1.325
52	3.2009	3.20448		52	2.94095	3.13082		52	2.71782	2.79484		52	2.05298	2.10369		52	1.2955	1.31952
52.5	3.15441	3.15803		52.5	2.90085	3.08585		52.5	2.68235	2.75767		52.5	2.03336	2.08296		52.5	1.29049	1.31418
53	3.1095	3.11315		53	2.86208	3.0424		53	2.64803	2.72171		53	2.01433	2.06286		53	1.28559	1.30896
53.5	3.06609	3.06977		53.5	2.82458	3.00039		53.5	2.61481	2.68692		53.5	1.99585	2.04335		53.5	1.28081	1.30386
54	3.02411	3.02783		54	2.78829	2.95976		54	2.58264	2.65323		54	1.97792	2.02442		54	1.27614	1.29888
54.5	2.9835	2.98725		54.5	2.75316	2.92045		54.5	2.55148	2.62061		54.5	1.96049	2.00603		54.5	1.27157	1.29402
55	2.9442	2.94798		55	2.71913	2.8824		55	2.52128	2.58901		55	1.94357	1.98817		55	1.26711	1.28927
55.5	2.90614	2.90996		55.5	2.68617	2.84555		55.5	2.492	2.55838		55.5	1.92711	1.97082		55.5	1.26275	1.28462
56	2.86929	2.87313		56	2.65421	2.80986		56	2.46361	2.52868		56	1.91111	1.95395		56	1.25849	1.28008
56.5	2.83357	2.83744		56.5	2.62323	2.77526		56.5	2.43606	2.49987		56.5	1.89555	1.93754		56.5	1.25432	1.27563
57	2.79895	2.80285		57	2.59318	2.74172		57	2.40933	2.47192		57	1.88042	1.92159		57	1.25024	1.27129
57.5	2.76538	2.76931		57.5	2.56401	2.70919		57.5	2.38338	2.44479		57.5	1.86568	1.90606		57.5	1.24625	1.26704
58	2.73282	2.73677		58	2.53571	2.67763		58	2.35817	2.41845		58	1.85134	1.89095		58	1.24234	1.26288
58.5	2.70122	2.70519		58.5	2.50822	2.647		58.5	2.33368	2.39286		58.5	1.83737	1.87624		58.5	1.23852	1.2588
59	2.67054	2.67454		59	2.48152	2.61726		59	2.30988	2.368		59	1.82377	1.86191		59	1.23478	1.25482
59.5	2.64075	2.64477		59.5	2.45558	2.58838		59.5	2.28675	2.34384		59.5	1.81051	1.84795		59.5	1.23112	1.25092
60	2.61181	2.61586		60	2.43036	2.56032		60	2.26425	2.32035		60	1.79759	1.83435		60	1.22753	1.2471
60.5	2.58369	2.58776		60.5	2.40584	2.53305		60.5	2.24236	2.2975		60.5	1.78499	1.82109		60.5	1.22402	1.24336
61	2.55636	2.56045		61	2.38199	2.50653		61	2.22107	2.27528		61	1.77271	1.80816		61	1.22058	1.23969
61.5	2.52978	2.53389		61.5	2.35879	2.48075		61.5	2.20035	2.25365		61.5	1.76073	1.79555		61.5	1.21721	1.2361
62	2.50393	2.50806		62	2.33621	2.45567		62	2.18017	2.2326		62	1.74903	1.78326		62	1.2139	1.23258
62.5	2.47878	2.48293		62.5	2.31423	2.43126		62.5	2.16052	2.21211		62.5	1.73762	1.77126		62.5	1.21066	1.22914
63	2.45431	2.45847		63	2.29283	2.40751		63	2.14137	2.19215		63	1.72648	1.75954		63	1.20749	1.22576
63.5	2.43048	2.43465		63.5	2.27198	2.38438		63.5	2.12272	2.1727		63.5	1.71561	1.74811		63.5	1.20438	1.22245
64	2.40728	2.41146		64	2.25167	2.36186		64	2.10454	2.15375		64	1.70498	1.73694		64	1.20133	1.2192
64.5	2.38467	2.38888		64.5	2.23187	2.33991		64.5	2.08682	2.13528		64.5	1.69461	1.72604		64.5	1.19834	1.21601
65	2.36265	2.36687		65	2.21258	2.31853		65	2.06954	2.11727		65	1.68447	1.71538		65	1.19541	1.21289
65.5	2.34119	2.34542		65.5	2.19376	2.29769		65.5	2.05268	2.09971		65.5	1.67456	1.70497		65.5	1.19253	1.20983
66	2.32027	2.32451		66	2.17541	2.27738		66	2.03623	2.08258		66	1.66487	1.6948		66	1.18971	1.20682
66.5	2.29987	2.30413		66.5	2.1575	2.25756		66.5	2.02018	2.06586		66.5	1.6554	1.68485		66.5	1.18694	1.20388
67	2.27998	2.28424		67	2.14003	2.23823		67	2.00452	2.04955		67	1.64613	1.67512		67	1.18422	1.20098
67.5	2.26057	2.26484		67.5	2.12298	2.21938		67.5	1.98922	2.03363		67.5	1.63707	1.66561		67.5	1.18156	1.19814
68	2.24162	2.24591		68	2.10634	2.20098		68	1.97429	2.01809		68	1.62821	1.65631		68	1.17894	1.19536
68.5	2.22314	2.22743		68.5	2.09008	2.18301		68.5	1.9597	2.0029		68.5	1.61953	1.6472		68.5	1.17637	1.19262
69	2.20509	2.20939		69	2.0742	2.16547		69	1.94545	1.98808		69	1.61104	1.63829		69	1.17385	1.18994
69.5	2.18747	2.19177		69.5	2.05869	2.14835		69.5	1.93152	1.97359		69.5	1.60273	1.62957		69.5	1.17137	1.1873
70	2.17025	2.17456		70	2.04353	2.13162		70	1.91791	1.95943		70	1.59459	1.62103		70	1.16894	1.18471
70.5	2.15344	2.15775		70.5	2.02872	2.11527		70.5	1.9046	1.94559		70.5	1.58661	1.61267		70.5	1.16655	1.18217
71	2.137	2.14133		71	2.01424	2.09929		71	1.89159	1.93207		71	1.57881	1.60448		71	1.16421	1.17967
71.5	2.12094	2.12527		71.5	2.00008	2.08368		71.5	1.87887	1.91884		71.5	1.57116	1.59646		71.5	1.1619	1.17722
72	2.10524	2.10957		72	1.98623	2.06842		72	1.86642	1.9059		72	1.56366	1.5886		72	1.15964	1.17481
72.5	2.08989	2.09423		72.5	1.97269	2.05349		72.5	1.85425	1.89325		72.5	1.55632	1.5809		72.5	1.15741	1.17244
73	2.07488	2.07922		73	1.95943	2.03889		73	1.84233	1.88087		73	1.54911	1.57336		73	1.15523	1.17011
73.5	2.0602	2.06454		73.5	1.94647	2.02461		73.5	1.83067	1.86875		73.5	1.54206	1.56596		73.5	1.15308	1.16783
74	2.04583	2.05017		74	1.93377	2.01064		74	1.81926	1.85689		74	1.53513	1.55871		74	1.15097	1.16558
74.5	2.03178	2.03611		74.5	1.92135	1.99697		74.5	1.80808	1.84529		74.5	1.52835	1.5516		74.5	1.14889	1.16337
75	2.01802	2.02236		75	1.90918	1.98358		75	1.79714	1.83392		75	1.52169	1.54462		75	1.14685	1.1612
75.5	2.00455	2.00889		75.5	1.89727	1.97048		75.5	1.78642	1.82279		75.5	1.51516	1.53778		75.5	1.14485	1.15906
76	1.99137	1.9957		76	1.8856	1.95765		76	1.77592	1.81189		76	1.50875	1.53107		76	1.14287	1.15696
76.5	1.97845	1.98279		76.5	1.87417	1.94509		76.5	1.76563	1.80122		76.5	1.50246	1.52449		76.5	1.14094	1.1549
77	1.96581	1.97014		77	1.86297	1.93278		77	1.75555	1.79076		77	1.49629	1.51803		77	1.13903	1.15287
77.5	1.95342	1.95774		77.5	1.852	1.92072		77.5	1.74567	1.78051		77.5	1.49023	1.51169		77.5	1.13715	1.15087
78	1.94128	1.9456		78	1.84124	1.90891		78	1.73599	1.77046		78	1.48428	1.50546		78	1.13531	1.1489

## Sheet: Figure 3
Cu+(F-)He			6c2			Cu[(Cu4Cl)(ttpm)2]2			3z-			Cu(I)/UiO-66			Cu(I)-MFU-4l
T(K)	Separation Factor (4He/3He)		T(K)	Separation Factor (4He/3He)		T(K)	Separation Factor (4He/3He)		T(K)	Separation Factor (4He/3He)		T(K)	Separation Factor (4He/3He)		T(K)	Separation Factor (4He/3He)
4	526540417		4	176975		4	864.141		4	259.568		4	244.418		4	12.1152
4.5	5.39385e+07		4.5	44088.5		4.5	388.879		4.5	133.511		4.5	126.562		4.5	8.77701
5	8.71512e+06		5	14503		5	205.306		5	78.4384		5	74.7547		5	6.78789
5.5	1.96146e+06		5.5	5839.6		5.5	121.741		5.5	50.7621		5.5	48.5908		5.5	5.50552
6	566023		6	2736.24		6	78.7606		6	35.3224		6	33.9358		6	4.628
6.5	197755		6.5	1440.71		6.5	54.4875		6.5	25.9892		6.5	25.0471		6.5	3.99895
7	80290.4		7	831.371		7	39.7346		7	19.9792		7	19.3071		7	3.531
7.5	36761.7		7.5	516.24		7.5	30.2243		7.5	15.9074		7.5	15.4089		7.5	3.17223
8	18558.2		8	340.232		8	23.7922		8	13.0318		8	12.6502		8	2.89022
8.5	10153.1		8.5	235.507		8.5	19.2657		8.5	10.9299		8.5	10.6301		8.5	2.66387
9	5939.77		9	169.818		9	15.9723		9	9.3484		9	9.10768		9	2.47892
9.5	3676.6		9.5	126.74		9.5	13.5075		9.5	8.12886		9.5	7.93209		9.5	2.32547
10	2387.57		10	97.398		10	11.6177		10	7.16845		10	7.00511		10	2.19647
10.5	1615.56		10.5	76.7502		10.5	10.1382		10.5	6.39822		10.5	6.2608		10.5	2.08674
11	1132.69		11	61.804		11	8.95867		11	5.77061		11	5.65365		11	1.99246
11.5	819.042		11.5	50.7148		11.5	8.00315		11.5	5.25206		11.5	5.15147		11.5	1.91071
12	608.467		12	42.3069		12	7.21814		12	4.81831		12	4.73098		12	1.83926
12.5	462.906		12.5	35.8086		12.5	6.56511		12.5	4.45151		12.5	4.37503		12.5	1.77634
13	359.653		13	30.7		13	6.01577		13	4.13828		13	4.07076		13	1.72059
13.5	284.703		13.5	26.6223		13.5	5.54901		13.5	3.86845		13.5	3.80838		13.5	1.67089
14	229.167		14	23.3226		14	5.14884		14	3.63415		14	3.58033		14	1.62635
14.5	187.245		14.5	20.6195		14.5	4.80293		14.5	3.42925		14.5	3.38069		14.5	1.58624
15	155.066		15	18.3803		15	4.50172		15	3.24889		15	3.20478		15	1.54996
15.5	129.99		15.5	16.5065		15.5	4.23764		15.5	3.08919		15.5	3.04886		15.5	1.517
16	110.176		16	14.924		16	4.00469		16	2.947		16	2.90991		16	1.48696
16.5	94.3236		16.5	13.5762		16.5	3.79802		16.5	2.81978		16.5	2.78545		16.5	1.45948
17	81.4931		17	12.4193		17	3.61371		17	2.70542		17	2.67347		17	1.43426
17.5	70.9988		17.5	11.4193		17.5	3.44855		17.5	2.60218		17.5	2.57228		17.5	1.41104
18	62.3314		18	10.5492		18	3.29989		18	2.50861		18	2.48049		18	1.38962
18.5	55.1086		18.5	9.7875		18.5	3.16552		18.5	2.4235		18.5	2.39693		18.5	1.3698
19	49.0397		19	9.117		19	3.04361		19	2.34581		19	2.32059		19	1.35142
19.5	43.901		19.5	8.52369		19.5	2.93259		19.5	2.27467		19.5	2.25064		19.5	1.33433
20	39.519		20	7.99613		20	2.83116		20	2.20934		20	2.18635		20	1.31842
20.5	35.7573		20.5	7.52492		20.5	2.7382		20.5	2.14917		20.5	2.1271		20.5	1.30357
21	32.5083		21	7.10226		21	2.65275		21	2.09362		21	2.07236		21	1.28968
21.5	29.6857		21.5	6.72165		21.5	2.57399		21.5	2.04219		21.5	2.02167		21.5	1.27668
22	27.2204		22	6.37765		22	2.5012		22	1.99447		22	1.97462		22	1.26449
22.5	25.0563		22.5	6.06565		22.5	2.43377		22.5	1.9501		22.5	1.93085		22.5	1.25303
23	23.1475		23	5.78176		23	2.37116		23	1.90876		23	1.89005		23	1.24225
23.5	21.4564		23.5	5.52265		23.5	2.31289		23.5	1.87016		23.5	1.85196		23.5	1.2321
24	19.9519		24	5.28546		24	2.25856		24	1.83406		24	1.81632		24	1.22253
24.5	18.6081		24.5	5.06776		24.5	2.2078		24.5	1.80023		24.5	1.78293		24.5	1.21348
25	17.4034		25	4.86742		25	2.16028		25	1.76848		25	1.7516		25	1.20493
25.5	16.3195		25.5	4.68261		25.5	2.11572		25.5	1.73864		25.5	1.72214		25.5	1.19684
26	15.3411		26	4.51174		26	2.07387		26	1.71054		26	1.69442		26	1.18917
26.5	14.4551		26.5	4.35339		26.5	2.03449		26.5	1.68405		26.5	1.66828		26.5	1.18189
27	13.6504		27	4.20635		27	1.99739		27	1.65904		27	1.64362		27	1.17498
27.5	12.9174		27.5	4.06954		27.5	1.96239		27.5	1.6354		27.5	1.62031		27.5	1.16842
28	12.248		28	3.94201		28	1.92931		28	1.61302		28	1.59827		28	1.16217
28.5	11.6351		28.5	3.8229		28.5	1.89802		28.5	1.59182		28.5	1.57738		28.5	1.15623
29	11.0725		29	3.71148		29	1.86837		29	1.5717		29	1.55758		29	1.15056
29.5	10.5549		29.5	3.60708		29.5	1.84025		29.5	1.55259		29.5	1.53879		29.5	1.14516
30	10.0777		30	3.5091		30	1.81355		30	1.53443		30	1.52093		30	1.14001
30.5	9.63673		30.5	3.41701		30.5	1.78816		30.5	1.51714		30.5	1.50395		30.5	1.13509
31	9.22845		31	3.33032		31	1.76401		31	1.50067		31	1.48779		31	1.13038
31.5	8.84972		31.5	3.24862		31.5	1.74099		31.5	1.48497		31.5	1.4724		31.5	1.12588
32	8.49772		32	3.17151		32	1.71905		32	1.46999		32	1.45771		32	1.12158
32.5	8.17002		32.5	3.09864		32.5	1.6981		32.5	1.45568		32.5	1.44371		32.5	1.11746
33	7.86439		33	3.02969		33	1.6781		33	1.442		33	1.43033		33	1.11351
33.5	7.57891		33.5	2.96438		33.5	1.65896		33.5	1.42891		33.5	1.41754		33.5	1.10972
34	7.31182		34	2.90245		34	1.64065		34	1.41638		34	1.40531		34	1.10609
34.5	7.06156		34.5	2.84365		34.5	1.62312		34.5	1.40437		34.5	1.39361		34.5	1.1026
35	6.82674		35	2.78777		35	1.60631		35	1.39286		35	1.3824		35	1.09925
35.5	6.6061		35.5	2.73462		35.5	1.59019		35.5	1.38182		35.5	1.37166		35.5	1.09603
36	6.39851		36	2.68401		36	1.57471		36	1.37122		36	1.36136		36	1.09294
36.5	6.20295		36.5	2.63577		36.5	1.55984		36.5	1.36104		36.5	1.35148		36.5	1.08996
37	6.01848		37	2.58975		37	1.54555		37	1.35125		37	1.34199		37	1.0871
37.5	5.84429		37.5	2.54581		37.5	1.53181		37.5	1.34184		37.5	1.33287		37.5	1.08434
38	5.67959		38	2.50382		38	1.51858		38	1.33278		38	1.32411		38	1.08168
38.5	5.52372		38.5	2.46366		38.5	1.50584		38.5	1.32405		38.5	1.31568		38.5	1.07912
39	5.37603		39	2.42523		39	1.49356		39	1.31565		39	1.30757		39	1.07666
39.5	5.23596		39.5	2.38841		39.5	1.48172		39.5	1.30755		39.5	1.29977		39.5	1.07428
40	5.10297		40	2.35313		40	1.4703		40	1.29974		40	1.29225		40	1.07198
40.5	4.97659		40.5	2.31928		40.5	1.45928		40.5	1.2922		40.5	1.285		40.5	1.06976
41	4.85639		41	2.28678		41	1.44863		41	1.28492		41	1.27802		41	1.06762
41.5	4.74194		41.5	2.25557		41.5	1.43835		41.5	1.2779		41.5	1.27128		41.5	1.06555
42	4.6329		42	2.22557		42	1.4284		42	1.27111		42	1.26478		42	1.06355
42.5	4.5289		42.5	2.19672		42.5	1.41878		42.5	1.26455		42.5	1.2585		42.5	1.06162
43	4.42964		43	2.16895		43	1.40948		43	1.2582		43	1.25244		43	1.05975
43.5	4.33483		43.5	2.14221		43.5	1.40047		43.5	1.25206		43.5	1.24658		43.5	1.05794
44	4.2442		44	2.11645		44	1.39175		44	1.24612		44	1.24092		44	1.05619
44.5	4.1575		44.5	2.09161		44.5	1.38329		44.5	1.24037		44.5	1.23545		44.5	1.05449
45	4.07449		45	2.06766		45	1.3751		45	1.2348		45	1.23015		45	1.05285
45.5	3.99498		45.5	2.04454		45.5	1.36716		45.5	1.2294		45.5	1.22503		45.5	1.05126
46	3.91875		46	2.02222		46	1.35945		46	1.22417		46	1.22007		46	1.04971
46.5	3.84563		46.5	2.00065		46.5	1.35198		46.5	1.2191		46.5	1.21527		46.5	1.04822
47	3.77544		47	1.97981		47	1.34472		47	1.21418		47	1.21061		47	1.04677
47.5	3.70802		47.5	1.95965		47.5	1.33767		47.5	1.20941		47.5	1.2061		47.5	1.04536
48	3.64323		48	1.94015		48	1.33082		48	1.20478		48	1.20173		48	1.044
48.5	3.58093		48.5	1.92128		48.5	1.32417		48.5	1.20028		48.5	1.19749		48.5	1.04267
49	3.52098		49	1.90301		49	1.3177		49	1.19592		49	1.19338		49	1.04138
49.5	3.46326		49.5	1.8853		49.5	1.31141		49.5	1.19167		49.5	1.18939		49.5	1.04014
50	3.40767		50	1.86815		50	1.3053		50	1.18755		50	1.18552		50	1.03892
50.5	3.35409		50.5	1.85151		50.5	1.29934		50.5	1.18355		50.5	1.18176		50.5	1.03774
51	3.30243		51	1.83538		51	1.29355		51	1.17965		51	1.17811		51	1.0366
51.5	3.25259		51.5	1.81973		51.5	1.28791		51.5	1.17586		51.5	1.17457		51.5	1.03548
52	3.20448		52	1.80454		52	1.28242		52	1.17218		52	1.17112		52	1.0344
52.5	3.15803		52.5	1.78979		52.5	1.27707		52.5	1.16859		52.5	1.16777		52.5	1.03334
53	3.11315		53	1.77546		53	1.27186		53	1.1651		53	1.16452		53	1.03232
53.5	3.06977		53.5	1.76154		53.5	1.26678		53.5	1.1617		53.5	1.16135		53.5	1.03132
54	3.02783		54	1.748		54	1.26183		54	1.1584		54	1.15827		54	1.03035
54.5	2.98725		54.5	1.73484		54.5	1.25701		54.5	1.15517		54.5	1.15527		54.5	1.0294
55	2.94798		55	1.72204		55	1.2523		55	1.15203		55	1.15235		55	1.02848
55.5	2.90996		55.5	1.70959		55.5	1.2477		55.5	1.14897		55.5	1.14952		55.5	1.02758
56	2.87313		56	1.69747		56	1.24322		56	1.14599		56	1.14675		56	1.0267
56.5	2.83744		56.5	1.68567		56.5	1.23885		56.5	1.14308		56.5	1.14406		56.5	1.02585
57	2.80285		57	1.67418		57	1.23458		57	1.14025		57	1.14143		57	1.02502
57.5	2.76931		57.5	1.66299		57.5	1.23041		57.5	1.13748		57.5	1.13888		57.5	1.02421
58	2.73677		58	1.65208		58	1.22633		58	1.13479		58	1.13639		58	1.02342
58.5	2.70519		58.5	1.64145		58.5	1.22236		58.5	1.13215		58.5	1.13396		58.5	1.02265
59	2.67454		59	1.63108		59	1.21847		59	1.12959		59	1.13159		59	1.0219
59.5	2.64477		59.5	1.62097		59.5	1.21467		59.5	1.12708		59.5	1.12928		59.5	1.02117
60	2.61586		60	1.61111		60	1.21096		60	1.12463		60	1.12703		60	1.02045
60.5	2.58776		60.5	1.60149		60.5	1.20733		60.5	1.12224		60.5	1.12483		60.5	1.01975
61	2.56045		61	1.5921		61	1.20378		61	1.1199		61	1.12269		61	1.01907
61.5	2.53389		61.5	1.58293		61.5	1.20031		61.5	1.11762		61.5	1.12059		61.5	1.0184
62	2.50806		62	1.57398		62	1.19692		62	1.11539		62	1.11855		62	1.01775
62.5	2.48293		62.5	1.56524		62.5	1.1936		62.5	1.11322		62.5	1.11656		62.5	1.01712
63	2.45847		63	1.5567		63	1.19035		63	1.11109		63	1.11461		63	1.0165
63.5	2.43465		63.5	1.54836		63.5	1.18717		63.5	1.10901		63.5	1.11271		63.5	1.01589
64	2.41146		64	1.5402		64	1.18405		64	1.10697		64	1.11085		64	1.0153
64.5	2.38888		64.5	1.53223		64.5	1.181		64.5	1.10498		64.5	1.10903		64.5	1.01472
65	2.36687		65	1.52444		65	1.17802		65	1.10303		65	1.10725		65	1.01415
65.5	2.34542		65.5	1.51681		65.5	1.1751		65.5	1.10113		65.5	1.10552		65.5	1.0136
66	2.32451		66	1.50936		66	1.17224		66	1.09927		66	1.10382		66	1.01305
66.5	2.30413		66.5	1.50206		66.5	1.16943		66.5	1.09744		66.5	1.10216		66.5	1.01252
67	2.28424		67	1.49493		67	1.16668		67	1.09566		67	1.10054		67	1.012
67.5	2.26484		67.5	1.48794		67.5	1.16399		67.5	1.09391		67.5	1.09896		67.5	1.0115
68	2.24591		68	1.4811		68	1.16135		68	1.0922		68	1.0974		68	1.011
68.5	2.22743		68.5	1.4744		68.5	1.15877		68.5	1.09053		68.5	1.09588		68.5	1.01051
69	2.20939		69	1.46785		69	1.15623		69	1.08889		69	1.0944		69	1.01004
69.5	2.19177		69.5	1.46142		69.5	1.15375		69.5	1.08728		69.5	1.09294		69.5	1.00957
70	2.17456		70	1.45513		70	1.15131		70	1.08571		70	1.09152		70	1.00912
70.5	2.15775		70.5	1.44897		70.5	1.14892		70.5	1.08417		70.5	1.09013		70.5	1.00867
71	2.14133		71	1.44293		71	1.14657		71	1.08266		71	1.08876		71	1.00823
71.5	2.12527		71.5	1.43701		71.5	1.14427		71.5	1.08118		71.5	1.08742		71.5	1.0078
72	2.10957		72	1.4312		72	1.14202		72	1.07973		72	1.08611		72	1.00738
72.5	2.09423		72.5	1.42551		72.5	1.1398		72.5	1.07831		72.5	1.08483		72.5	1.00697
73	2.07922		73	1.41993		73	1.13763		73	1.07691		73	1.08357		73	1.00657
73.5	2.06454		73.5	1.41446		73.5	1.1355		73.5	1.07555		73.5	1.08234		73.5	1.00617
74	2.05017		74	1.40909		74	1.1334		74	1.07421		74	1.08114		74	1.00579
74.5	2.03611		74.5	1.40382		74.5	1.13135		74.5	1.07289		74.5	1.07995		74.5	1.00541
75	2.02236		75	1.39866		75	1.12933		75	1.0716		75	1.07879		75	1.00503
75.5	2.00889		75.5	1.39359		75.5	1.12735		75.5	1.07034		75.5	1.07766		75.5	1.00467
76	1.9957		76	1.38861		76	1.1254		76	1.0691		76	1.07654		76	1.00431
76.5	1.98279		76.5	1.38372		76.5	1.12349		76.5	1.06788		76.5	1.07545		76.5	1.00396
77	1.97014		77	1.37893		77	1.12161		77	1.06668		77	1.07438		77	1.00361
77.5	1.95774		77.5	1.37422		77.5	1.11977		77.5	1.06551		77.5	1.07333		77.5	1.00327
78	1.9456		78	1.3696		78	1.11796		78	1.06436		78	1.07229		78	1.00294

## Sheet: Figure S1
Cu+He							Cu+(OH-)He							Cu+(H2O)He							Cu+(H2O)(OH-)He
Cu-He internuclear distance(z) / Å	V(z) / kJ mol-1		Cu-He internuclear distance(z) / Å	V(z) / kJ mol-1			Cu-He internuclear distance(z) / Å	V(z) / kJ mol-1		Cu-He internuclear distance(z) / Å	V(z) / kJ mol-1			Cu-He internuclear distance(z) / Å	V(z) / kJ mol-1		Cu-He internuclear distance(z) / Å	V(z) / kJ mol-1			Cu-He internuclear distance(z) / Å	V(z) / kJ mol-1		Cu-He internuclear distance(z) / Å	V(z) / kJ mol-1
	CCSD(T)	CCSD(T) + BSSE		DLPNO-CCSD(T)	DLPNO-CCSD(T) + BSSE			CCSD(T)	CCSD(T) + BSSE		DLPNO-CCSD(T)	DLPNO-CCSD(T) + BSSE			CCSD(T)	CCSD(T) + BSSE		DLPNO-CCSD(T)	DLPNO-CCSD(T) + BSSE			CCSD(T)	CCSD(T) + BSSE		DLPNO-CCSD(T)	DLPNO-CCSD(T) + BSSE
1.75	-3.85633	-2.98016	1.8	-6.54919	-4.08329		1.5	-5.78949	-3.44283	1.5	-8.00372	-1.37785		1.58	-7.40969	-5.75399	1.6	-10.2316	-5.12743		1.58	-4.93226	-5.7505	1.6	-11.1837	-4.78766
1.8	-5.77531	-4.97343	2	-8.79852	-7.16484		1.53	-9.97874	-7.74341	1.7	-20.5843	-15.8891		1.6	-9.30422	-7.70612	1.7	-15.4707	-10.4079		1.6	-9.35833	-7.33266	1.8	-15.045	-10.5006
1.85	-7.00405	-6.26838	2.3	-6.80088	-5.95501		1.55	-12.1818	-10.0189	1.9	-17.1969	-14.3609		1.63	-11.5593	-10.0418	1.8	-16.5453	-13.0882		1.62	-10.5802	-8.6212	2	-11.4682	-8.27927
1.9	-7.72842	-7.05192	2.7	-3.99176	-3.48611		1.58	-14.7438	-12.6866	2	-14.4275	-12.1461		1.64	-12.1726	-10.6816	2.5	-5.85214	-4.5654		1.64	-11.548	-9.65383	2.5	-4.18882	-2.7094
2	-8.18631	-7.61114	4	-0.731991	-0.641175		1.6	-16.0284	-14.0398	3	-1.69107	-1.15238		1.65	-12.7242	-11.2591	3.5	-1.19867	-0.972337		1.67	-12.5956	-10.795	3	-1.7768	-0.92345
2.1	-7.8891	-7.4					1.62	-17.0251	-15.1032	4	-0.370266	-0.173995		1.67	-13.6576	-12.2434					1.7	-13.2438	-11.5325	3.5	-0.766363	-0.339991
2.2	-7.24664	-6.83166					1.64	-17.771	-15.9144					1.69	-14.3888	-12.4682					1.77	-13.6366	-12.1145
2.3	-6.4821	-6.12934					1.67	-18.4932	-16.731					1.7	-14.6858	-13.346					1.8	-13.4693	-12.0204
2.4	-5.71125	-5.40963					1.7	-18.8251	-17.153					1.72	-15.1631	-13.8686					1.82	-13.2808	-11.8781
2.5	-4.9895	-4.72958					1.77	-18.5161	-17.0355					1.75	-15.6167	-14.3884					1.85	-12.9093	-11.5723
2.6	-4.33943	-4.11371					1.8	-18.0648	-16.6582					1.8	-15.8272	-14.7011					1.87	-12.6161	-11.3202
2.7	-3.71523	-3.56902					1.82	-17.6925	-16.3327					1.85	-15.554	-14.517					1.9	-12.1259	-10.8891
2.8	-3.26402	-3.09413					1.85	-17.0539	-15.7608					1.9	-14.963	-14.0057					2	-10.283	-9.22009
4	-0.7	-0.656808					1.87	-16.5884	-15.3371					1.95	-14.1788	-13.2936					2.2	-6.81186	-6.02903
5	-0.257036	-0.242025					1.9	-15.8496	-14.6578					2	-13.2884	-13.0239					2.3	-5.45159	-4.78518
6	-0.109221	-0.103661					2	-13.2527	-12.2353					2.1	-11.4108	-10.7063					2.4	-4.35518	-3.79002
							2.1	-10.7769	-9.90617					2.2	-9.61816	-9.01488					2.5	-3.48745	-3.00944
							2.2	-8.62214	-7.87911					2.3	-8.02991	-7.51485					2.6	-2.80692	-2.40271
							2.3	-6.83838	-6.20686					2.4	-6.67901	-6.23952					2.7	-2.27368	-1.93186
							2.4	-5.40564	-4.87049					2.5	-5.5561	-5.18015					2.8	-1.85439	-1.56537
							2.5	-4.2751	-3.82276					2.6	-4.63383	-4.31106					2.9	-1.52279	-1.56537
							2.6	-3.39188	-3.01001					2.7	-3.87991	-3.602					3	-1.25866	-1.05185
							2.7	-2.70453	-2.38243					2.8	-3.26372	-3.02405					3.1	-1.04705	-0.871706
							2.8	-2.16971	-1.898					2.9	-2.75888	-2.55226					3.2	-0.876917	-0.727252
							2.9	-1.75226	-1.52307					3	-2.34395	-2.16597					3.3	-0.739341	-0.610477
							3	-1.42538	-1.23153					3.1	-2.00187	-1.84847					3.4	-0.62802	-0.515328
							3.1	-1.16835	-1.00358					3.2	-1.71922	-1.5863					3.5	-0.53744	-0.437239
							3.2	-0.965134	-0.82406					3.3	-1.48526	-1.36872					3.6	-0.462876	-0.372729
							3.3	-0.804191	-0.681716					3.4	-1.29115	-1.18715					3.7	-0.400651	-0.319115
							3.4	-0.675804	-0.56792					3.5	-1.12943	-1.03477					3.8	-0.348141	-0.274332
							3.5	-0.572622	-0.476239					3.6	-0.993705	-0.906178					3.9	-0.303508	-0.236761
							3.6	-0.488606	-0.401804					3.7	-0.8787	-0.797064					4	-0.265176	-0.205093
							3.7	-0.419555	-0.340935					3.8	-0.780212	-0.704002					4.1	-0.232094	-0.178296
							3.8	-0.361794	-0.290823					3.9	-0.695075	-0.624252					4.2	-0.203476	-0.155509
							3.9	-0.313485	-0.249326					4	-0.620988	-0.555586					4.3	-0.179059	-0.136065
							4	-0.272264	-0.214759					4.1	-0.556274	-0.496194					4.4	-0.158055	-0.119392
							4.1	-0.237345	-0.185805					4.2	-0.499666	-0.444587					4.5	-0.139939	-0.105049
							4.2	-0.207415	-0.161421					4.3	-0.450124	-0.39954					4.6	-0.124449	-0.0926466
							4.3	-0.181947	-0.140777					4.4	-0.406741	-0.39954					4.7	-0.111059	-0.0818917
							4.4	-0.160418	-0.123205					4.5	-0.368689	-0.325246					4.9	-0.0890044	-0.0643576
							4.5	-0.14204	-0.108182					4.6	-0.335208	-0.294467					5	-0.0800778	-0.0572013
							4.6	-0.126287	-0.0952683					4.7	-0.305615	-0.267131					5.1	-0.0719387	-0.050933
							4.7	-0.112634	-0.0841158					4.8	-0.279313	-0.242763					5.2	-0.0648499	-0.0454167
							4.8	-0.100819	-0.0744497					4.9	-0.255801	-0.220971
							4.9	-0.0903172	-0.0660414					5	-0.234667	-0.201431
							5	-0.081128	-0.0587049					5.4	-0.168391	-0.140919
							5.2	-0.0659001	-0.0587049

## Sheet: Figure S4
Cu+(OH-)He									Cu+(H2O)He									Cu+(H2O)(OH-)He
Displacement x (Å)	Potential energy		Probability density	Displacement x (Å)	Potential energy		Probability density		Displacement x (Å)	Potential energy		Probability density	Displacement x (Å)	Potential energy		Probability density		Displacement x (Å)	Potential energy		Probability density	Displacement x (Å)	Potential energy		Probability density
	CCSD(T) in Hartree	CCSD(T) in kJ mol-1	CCSD(T) in kJ mol-1		DLPNO-CCSD(T) in Hartree	DLPNO-CCSD(T) in kJ mol-1	DLPNO-CCSD(T) in kJ mol-1			CCSD(T) in Hartree	CCSD(T) in kJ mol-1	CCSD(T) in kJ mol-1		DLPNO-CCSD(T) in Hartree	DLPNO-CCSD(T) in kJ mol-1	DLPNO-CCSD(T) in kJ mol-1			CCSD(T) in Hartree	CCSD(T) in kJ mol-1	CCSD(T) in kJ mol-1		DLPNO-CCSD(T) in Hartree	DLPNO-CCSD(T) in kJ mol-1	DLPNO-CCSD(T) in kJ mol-1
-2	-1718.1	18.7051	0.996	-1.7	-1718.43	19.5362	0.996		-2	-1718.47	12.6977	0.555113	-2	-1718.81	12.9609	0.555095		-2	-1794.46	13.5985	0.818	-2	-1794.79	14.4585	0.82
-1.9	-1718.1	18.6907	0.996	-1.6	-1718.43	19.2409	0.996		-1.9	-1718.47	12.3196	0.555116	-1.9	-1718.81	12.5534	0.555097		-1.9	-1794.46	13.6631	0.818	-1.8	-1794.79	14.4103	0.82
-1.8	-1718.1	18.6271	0.996	-1.5	-1718.43	18.7041	0.996		-1.8	-1718.47	11.8898	0.555118	-1.8	-1718.81	12.1268	0.555099		-1.8	-1794.46	13.697	0.818	-1.7	-1794.79	14.3301	0.82
-1.7	-1718.1	18.4888	0.996	-1.4	-1718.43	18.0941	0.996		-1.7	-1718.47	11.401	0.55512	-1.7	-1718.81	11.6427	0.555101		-1.7	-1794.46	13.6807	0.818	-1.6	-1794.79	14.1732	0.82
-1.6	-1718.1	18.2454	0.996	-1.3	-1718.43	17.271	0.996		-1.6	-1718.47	10.8465	0.555122	-1.6	-1718.81	11.123	0.555103		-1.6	-1794.46	13.5909	0.818	-1.5	-1794.79	13.9332	0.82
-1.5	-1718.1	17.8644	0.996	-1.2	-1718.43	16.2568	0.996		-1.5	-1718.47	10.2205	0.555124	-1.5	-1718.81	10.4571	0.555105		-1.5	-1794.46	13.4029	0.818	-1.4	-1794.79	13.57	0.82
-1.4	-1718.1	17.3128	0.996	-1.1	-1718.44	14.9746	0.996		-1.4	-1718.47	9.5198	0.555127	-1.4	-1718.81	9.73715	0.555106		-1.4	-1794.46	13.091	0.818	-1.3	-1794.79	13.0227	0.82
-1.3	-1718.1	16.5606	0.996	-1	-1718.44	13.4824	0.996		-1.3	-1718.47	8.74502	0.555129	-1.3	-1718.81	8.93213	0.555109		-1.3	-1794.46	12.6321	0.818	-1.2	-1794.79	12.3293	0.82
-1.2	-1718.1	15.5868	0.996	-0.9	-1718.44	11.8246	0.996		-1.2	-1718.47	7.90144	0.555131	-1.2	-1718.81	8.032	0.555111		-1.2	-1794.46	12.0088	0.818	-1.1	-1794.79	11.463	0.82
-1.1	-1718.1	14.3835	0.996	-0.8	-1718.44	10.0454	0.996		-1.1	-1718.47	7.00063	0.555134	-1.1	-1718.81	7.11054	0.555113		-1.1	-1794.46	11.213	0.818	-1	-1794.79	10.4393	0.82
-1	-1718.1	12.9618	0.996	-0.7	-1718.44	8.22033	0.996		-1	-1718.47	6.06018	0.555136	-1	-1718.81	6.22495	0.555115		-1	-1794.46	10.2489	0.818	-0.9	-1794.79	9.26685	0.82
-0.9	-1718.1	11.3537	0.996	-0.6	-1718.44	6.39396	0.996		-0.9	-1718.47	5.10371	0.555139	-0.9	-1718.81	5.26791	0.555117		-0.9	-1794.46	9.13569	0.818	-0.8	-1794.79	7.89476	0.82
-0.8	-1718.1	9.61327	0.996	-0.5	-1718.44	4.64721	0.996		-0.8	-1718.47	4.15958	0.555141	-0.8	-1718.81	4.29053	0.555119		-0.8	-1794.46	7.90564	0.818	-0.7	-1794.79	6.58027	0.82
-0.7	-1718.1	7.81296	0.996	-0.4	-1718.44	3.11229	0.996		-0.7	-1718.47	3.25825	0.555144	-0.7	-1718.81	3.39967	0.555121		-0.7	-1794.46	6.60576	0.818	-0.6	-1794.79	5.21269	0.82
-0.6	-1718.11	6.03655	0.996	-0.3	-1718.44	1.71988	0.996		-0.6	-1718.47	2.43016	0.555146	-0.6	-1718.81	2.5048	0.555124		-0.6	-1794.46	5.29091	0.818	-0.5	-1794.79	4.02246	0.82
-0.5	-1718.11	4.37146	0.996	-0.2	-1718.44	0.898545	0.996		-0.5	-1718.47	1.70159	0.555149	-0.5	-1718.81	1.7463	0.555126		-0.5	-1794.47	4.0199	0.818	-0.4	-1794.79	2.79462	0.82
-0.4	-1718.11	2.89671	0.996	-0.1	-1718.44	0.260668	0.996		-0.4	-1718.47	1.09221	0.555152	-0.4	-1718.81	1.13537	0.555128		-0.4	-1794.47	2.84814	0.818	-0.3	-1794.79	1.75538	0.82
-0.3	-1718.11	1.67927	0.996	0	-1718.44	0	0.996		-0.3	-1718.47	0.612792	0.555155	-0.3	-1718.81	0.637546	0.555131		-0.3	-1794.47	1.82525	0.818	-0.2	-1794.79	0.933948	0.82
-0.2	-1718.11	0.769797	0.996	0.1	-1718.44	0.260668	0.996		-0.2	-1718.47	0.271477	0.555157	-0.2	-1718.81	0.283116	0.555133		-0.2	-1794.47	0.990339	0.818	-0.1	-1794.79	0.340521	0.82
-0.1	-1718.11	0.203476	0.996	0.2	-1718.44	0.898545	0.996		-0.1	-1718.48	0.0677379	0.55516	-0.1	-1718.81	0.0709402	0.555135		-0.1	-1794.47	0.374659	0.818	0	-1794.79	0	0.82
0	-1718.11	0	0.996	0.3	-1718.44	1.71988	0.996		0	-1718.48	0	0.555163	0	-1718.81	0	0.555138		0	-1794.47	0	0.818	0.1	-1794.79	0.340521	0.82
0.1	-1718.11	0.203476	0.996	0.4	-1718.44	3.11229	0.996		0.1	-1718.48	0.0677379	0.555166	0.1	-1718.81	0.0709402	0.555141		0.1	-1794.47	0.374659	0.818	0.2	-1794.79	0.933948	0.82
0.2	-1718.11	0.769797	0.996	0.5	-1718.44	4.64721	0.996		0.2	-1718.47	0.271477	0.555169	0.2	-1718.81	0.283116	0.555143		0.2	-1794.47	0.990339	0.818	0.3	-1794.79	1.75538	0.82
0.3	-1718.11	1.67927	0.996001	0.6	-1718.44	6.39396	0.996		0.3	-1718.47	0.612792	0.555172	0.3	-1718.81	0.637546	0.555146		0.3	-1794.47	1.82525	0.818	0.4	-1794.79	2.79462	0.82
0.4	-1718.11	2.89671	0.996001	0.7	-1718.44	8.22033	0.996		0.4	-1718.47	1.09221	0.555175	0.4	-1718.81	1.13537	0.555148		0.4	-1794.47	2.84814	0.818	0.5	-1794.79	4.02246	0.82
0.5	-1718.11	4.37146	0.996001	0.8	-1718.44	10.0454	0.996		0.5	-1718.47	1.70159	0.555179	0.5	-1718.81	1.7463	0.555151		0.5	-1794.47	4.0199	0.818	0.6	-1794.79	5.21269	0.82
0.6	-1718.11	6.03655	0.996001	0.9	-1718.44	11.8246	0.996		0.6	-1718.47	2.43016	0.555182	0.6	-1718.81	2.5048	0.555154		0.6	-1794.46	5.29091	0.818	0.7	-1794.79	6.58027	0.82
0.7	-1718.1	7.81296	0.996001	1	-1718.44	13.4824	0.996		0.7	-1718.47	3.25825	0.555185	0.7	-1718.81	3.39967	0.555157		0.7	-1794.46	6.60576	0.818	0.8	-1794.79	7.89476	0.82
0.8	-1718.1	9.61327	0.996001	1.1	-1718.44	14.9746	0.996		0.8	-1718.47	4.15958	0.555188	0.8	-1718.81	4.29053	0.55516		0.8	-1794.46	7.90564	0.818	0.9	-1794.79	9.26685	0.82
0.9	-1718.1	11.3537	0.996001	1.2	-1718.43	16.2568	0.996		0.9	-1718.47	5.10371	0.555192	0.9	-1718.81	5.26791	0.555163		0.9	-1794.46	9.13569	0.818	1	-1794.79	10.4393	0.82
1	-1718.1	12.9618	0.996001	1.3	-1718.43	17.271	0.996		1	-1718.47	6.06018	0.555195	1	-1718.81	6.22495	0.555166		1	-1794.46	10.2489	0.818	1.1	-1794.79	11.463	0.82
1.1	-1718.1	14.3835	0.996001	1.4	-1718.43	18.0941	0.996		1.1	-1718.47	7.00063	0.555199	1.1	-1718.81	7.11054	0.555169		1.1	-1794.46	11.213	0.818	1.2	-1794.79	12.3293	0.82
1.2	-1718.1	15.5868	0.996001	1.5	-1718.43	18.7041	0.996		1.2	-1718.47	7.90144	0.555202	1.2	-1718.81	8.032	0.555172		1.2	-1794.46	12.0088	0.818	1.3	-1794.79	13.0227	0.82
1.3	-1718.1	16.5606	0.996001	1.6	-1718.43	19.2409	0.996		1.3	-1718.47	8.74502	0.555206	1.3	-1718.81	8.93213	0.555175		1.3	-1794.46	12.6321	0.818	1.4	-1794.79	13.57	0.82
1.4	-1718.1	17.3128	0.996001	1.7	-1718.43	19.5362	0.996		1.4	-1718.47	9.5198	0.55521	1.4	-1718.81	9.73715	0.555178		1.4	-1794.46	13.091	0.818	1.5	-1794.79	13.9332	0.82
1.5	-1718.1	17.8644	0.996001				0.996		1.5	-1718.47	10.2205	0.555213	1.5	-1718.81	10.4571	0.555181		1.5	-1794.46	13.4029	0.818	1.6	-1794.79	14.1732	0.82
1.6	-1718.1	18.2454	0.996001				0.996		1.6	-1718.47	10.8465	0.555217	1.6	-1718.81	11.123	0.555185		1.6	-1794.46	13.5909	0.818	1.7	-1794.79	14.3301	0.82
1.7	-1718.1	18.4888	0.996001				0.996		1.7	-1718.47	11.401	0.555221	1.7	-1718.81	11.6427	0.555188		1.7	-1794.46	13.6807	0.818	1.8	-1794.79	14.4103	0.82
1.8	-1718.1	18.6271	0.996001				0.996		1.8	-1718.47	11.8898	0.555225	1.8	-1718.81	12.1268	0.555191		1.8	-1794.46	13.697	0.818	2	-1794.79	14.4585	0.82
1.9	-1718.1	18.6907	0.996001				0.996		1.9	-1718.47	12.3196	0.555229	1.9	-1718.81	12.5534	0.555195		1.9	-1794.46	13.6631	0.818				0.82
2	-1718.1	18.7051	0.996001				0.996		2	-1718.47	12.6977	0.555233	2	-1718.81	12.9609	0.555198		2	-1794.46	13.5985	0.818				0.82
			0.996001				0.996					0.555237				0.555202					0.818				0.82
			0.996001				0.996					0.555241				0.555206					0.818				0.82
			0.996001				0.996					0.555246				0.555209					0.818				0.82
			0.996001				0.996					0.55525				0.555213					0.818				0.82
			0.996001				0.996					0.555255				0.555217					0.818				0.82
			0.996001				0.996					0.555259				0.555221					0.818				0.82
			0.996001				0.996					0.555264				0.555225					0.818				0.82
			0.996001				0.996					0.555268				0.555229					0.818				0.82
			0.996001				0.996					0.555273				0.555233					0.818				0.82
			0.996001				0.996					0.555278				0.555237					0.818				0.82
			0.996001				0.996					0.555283				0.555242					0.818				0.82
			0.996001				0.996					0.555288				0.555246					0.818				0.82
			0.996001				0.996					0.555293				0.55525					0.818				0.82
			0.996001				0.996					0.555298				0.555255					0.818001				0.82
			0.996001				0.996					0.555303				0.555259					0.818001				0.82
			0.996001				0.996001					0.555308				0.555264					0.818001				0.82
			0.996001				0.996001					0.555314				0.555269					0.818001				0.82
			0.996001				0.996001					0.555319				0.555273					0.818001				0.82
			0.996001				0.996001					0.555325				0.555278					0.818001				0.82
			0.996002				0.996001					0.555331				0.555283					0.818001				0.82
			0.996002				0.996001					0.555336				0.555288					0.818001				0.82
			0.996002				0.996001					0.555342				0.555293					0.818001				0.82
			0.996002				0.996001					0.555348				0.555299					0.818001				0.82
			0.996002				0.996001					0.555354				0.555304					0.818001				0.82
			0.996002				0.996001					0.55536				0.555309					0.818001				0.82
			0.996002				0.996001					0.555366				0.555315					0.818001				0.820001
			0.996002				0.996001					0.555373				0.55532					0.818001				0.820001
			0.996002				0.996001					0.555379				0.555326					0.818001				0.820001
			0.996002				0.996001					0.555386				0.555332					0.818001				0.820001
			0.996002				0.996001					0.555392				0.555338					0.818001				0.820001
			0.996002				0.996001					0.555399				0.555343					0.818001				0.820001
			0.996002				0.996001					0.555406				0.55535					0.818001				0.820001
			0.996002				0.996001					0.555413				0.555356					0.818001				0.820001
			0.996002				0.996001					0.55542				0.555362					0.818001				0.820001
			0.996002				0.996001					0.555427				0.555368					0.818001				0.820001
			0.996002				0.996001					0.555435				0.555375					0.818001				0.820001
			0.996002				0.996001					0.555442				0.555381					0.818001				0.820001
			0.996003				0.996001					0.55545				0.555388					0.818001				0.820001
			0.996003				0.996001					0.555457				0.555395					0.818001				0.820001
			0.996003				0.996001					0.555465				0.555401					0.818001				0.820001
			0.996003				0.996001					0.555473				0.555408					0.818001				0.820001
			0.996003				0.996001					0.555481				0.555415					0.818001				0.820001
			0.996003				0.996001					0.555489				0.555423					0.818001				0.820001
			0.996003				0.996001					0.555498				0.55543					0.818001				0.820001
			0.996003				0.996001					0.555506				0.555437					0.818001				0.820001
			0.996003				0.996001					0.555515				0.555445					0.818001				0.820001
			0.996003				0.996001					0.555523				0.555453					0.818001				0.820001
			0.996003				0.996001					0.555532				0.555461					0.818001				0.820001
			0.996004				0.996001					0.555541				0.555468					0.818001				0.820001
			0.996004				0.996001					0.55555				0.555476					0.818002				0.820001
			0.996004				0.996002					0.55556				0.555485					0.818002				0.820001
			0.996004				0.996002					0.555569				0.555493					0.818002				0.820001
			0.996004				0.996002					0.555579				0.555501					0.818002				0.820001
			0.996004				0.996002					0.555588				0.55551					0.818002				0.820001
			0.996004				0.996002					0.555598				0.555519					0.818002				0.820001
			0.996004				0.996002					0.555608				0.555528					0.818002				0.820001
			0.996004				0.996002					0.555618				0.555537					0.818002				0.820001
			0.996004				0.996002					0.555629				0.555546					0.818002				0.820001
			0.996005				0.996002					0.555639				0.555555					0.818002				0.820001
			0.996005				0.996002					0.55565				0.555565					0.818002				0.820001
			0.996005				0.996002					0.555661				0.555574					0.818002				0.820001
			0.996005				0.996002					0.555672				0.555584					0.818002				0.820002
			0.996005				0.996002					0.555683				0.555594					0.818002				0.820002
			0.996005				0.996002					0.555694				0.555604					0.818002				0.820002
			0.996005				0.996002					0.555706				0.555614					0.818002				0.820002
			0.996006				0.996002					0.555717				0.555624					0.818002				0.820002
			0.996006				0.996002					0.555729				0.555635					0.818003				0.820002
			0.996006				0.996003					0.555741				0.555646					0.818003				0.820002
			0.996006				0.996003					0.555754				0.555657					0.818003				0.820002
			0.996006				0.996003					0.555766				0.555668					0.818003				0.820002
			0.996006				0.996003					0.555779				0.555679					0.818003				0.820002
			0.996007				0.996003					0.555792				0.55569					0.818003				0.820002
			0.996007				0.996003					0.555805				0.555702					0.818003				0.820002
			0.996007				0.996003					0.555818				0.555714					0.818003				0.820002
			0.996007				0.996003					0.555831				0.555725					0.818003				0.820002
			0.996007				0.996003					0.555845				0.555738					0.818003				0.820002
			0.996008				0.996003					0.555859				0.55575					0.818003				0.820002
			0.996008				0.996003					0.555873				0.555762					0.818003				0.820002
			0.996008				0.996003					0.555887				0.555775					0.818004				0.820003
			0.996008				0.996004					0.555901				0.555788					0.818004				0.820003
			0.996008				0.996004					0.555916				0.555801					0.818004				0.820003
			0.996009				0.996004					0.555931				0.555814					0.818004				0.820003
			0.996009				0.996004					0.555946				0.555828					0.818004				0.820003
			0.996009				0.996004					0.555961				0.555842					0.818004				0.820003
			0.996009				0.996004					0.555977				0.555855					0.818004				0.820003
			0.99601				0.996004					0.555993				0.55587					0.818004				0.820003
			0.99601				0.996004					0.556009				0.555884					0.818005				0.820003
			0.99601				0.996004					0.556025				0.555899					0.818005				0.820003
			0.996011				0.996005					0.556042				0.555913					0.818005				0.820003
			0.996011				0.996005					0.556059				0.555928					0.818005				0.820004
			0.996011				0.996005					0.556076				0.555944					0.818005				0.820004
			0.996011				0.996005					0.556093				0.555959					0.818005				0.820004
			0.996012				0.996005					0.55611				0.555975					0.818005				0.820004
			0.996012				0.996005					0.556128				0.555991					0.818006				0.820004
			0.996012				0.996005					0.556146				0.556007					0.818006				0.820004
			0.996013				0.996006					0.556165				0.556023					0.818006				0.820004
			0.996013				0.996006					0.556183				0.55604					0.818006				0.820004
			0.996013				0.996006					0.556202				0.556057					0.818006				0.820004
			0.996014				0.996006					0.556221				0.556074					0.818006				0.820005
			0.996014				0.996006					0.556241				0.556092					0.818007				0.820005
			0.996014				0.996007					0.556261				0.556109					0.818007				0.820005
			0.996015				0.996007					0.556281				0.556127					0.818007				0.820005
			0.996015				0.996007					0.556301				0.556146					0.818007				0.820005
			0.996016				0.996007					0.556322				0.556164					0.818007				0.820005
			0.996016				0.996007					0.556343				0.556183					0.818008				0.820005
			0.996017				0.996008					0.556364				0.556202					0.818008				0.820006
			0.996017				0.996008					0.556385				0.556221					0.818008				0.820006
			0.996017				0.996008					0.556407				0.556241					0.818008				0.820006
			0.996018				0.996008					0.55643				0.556261					0.818008				0.820006
			0.996018				0.996008					0.556452				0.556281					0.818009				0.820006
			0.996019				0.996009					0.556475				0.556302					0.818009				0.820007
			0.996019				0.996009					0.556498				0.556323					0.818009				0.820007
			0.99602				0.996009					0.556522				0.556344					0.818009				0.820007
			0.99602				0.996009					0.556545				0.556365					0.81801				0.820007
			0.996023				0.99601					0.55657				0.556387					0.81801				0.820007
			0.996022				0.99601					0.556594				0.556409					0.81801				0.820008
			0.996021				0.99601					0.556619				0.556432					0.818011				0.820008
			0.996021				0.996011					0.556644				0.556454					0.818011				0.820008
			0.99602				0.996011					0.55667				0.556478					0.818011				0.820008
			0.99602				0.996011					0.556696				0.556501					0.818011				0.820008
			0.996019				0.996011					0.556722				0.556525					0.818012				0.820009
			0.996019				0.996012					0.556749				0.556549					0.818012				0.820009
			0.996018				0.996012					0.556776				0.556573					0.818012				0.820009
			0.996018				0.996012					0.556804				0.556598					0.818013				0.820009
			0.996017				0.996013					0.556832				0.556624					0.818013				0.82001
			0.996017				0.996013					0.55686				0.556649					0.818013				0.82001
			0.996017				0.996013					0.556889				0.556675					0.818014				0.82001
			0.996016				0.996014					0.556918				0.556701					0.818014				0.820011
			0.996016				0.996014					0.556947				0.556728					0.818015				0.820011
			0.996015				0.996015					0.556977				0.556755					0.818015				0.820011
			0.996015				0.996015					0.557007				0.556783					0.818015				0.820012
			0.996014				0.996015					0.557038				0.556811					0.818016				0.820012
			0.996014				0.996016					0.557069				0.556839					0.818016				0.820012
			0.996014				0.996016					0.557101				0.556868					0.818017				0.820013
			0.996013				0.996017					0.557133				0.556897					0.818017				0.820013
			0.996013				0.996017					0.557166				0.556926					0.818018				0.820013
			0.996013				0.996018					0.557199				0.556956					0.818018				0.820014
			0.996012				0.996018					0.557232				0.556986					0.818019				0.820014
			0.996012				0.996019					0.557266				0.557017					0.818019				0.820014
			0.996012				0.996019					0.557301				0.557049					0.81802				0.820015
			0.996011				0.99602					0.557336				0.55708					0.81802				0.820015
			0.996011				0.99602					0.557371				0.557112					0.818021				0.820016
			0.996011				0.996021					0.557407				0.557145					0.818021				0.820016
			0.996011				0.996021					0.557443				0.557178					0.818022				0.820017
			0.99601				0.996022					0.55748				0.557212					0.818023				0.820017
			0.99601				0.996023					0.557517				0.557246					0.818023				0.820017
			0.99601				0.996023					0.557555				0.55728					0.818024				0.820018
			0.996009				0.996024					0.557594				0.557315					0.818024				0.820018
			0.996009				0.996024					0.557633				0.55735					0.818025				0.820019
			0.996009				0.996025					0.557672				0.557386					0.818026				0.82002
			0.996009				0.996026					0.557712				0.557423					0.818027				0.82002
			0.996008				0.996027					0.557753				0.55746					0.818027				0.820021
			0.996008				0.996027					0.557794				0.557497					0.818028				0.820021
			0.996008				0.996028					0.557836				0.557535					0.818029				0.820022
			0.996008				0.996029					0.557878				0.557574					0.81803				0.820022
			0.996008				0.99603					0.557921				0.557613					0.81803				0.820023
			0.996007				0.99603					0.557964				0.557653					0.818031				0.820024
			0.996007				0.996031					0.558008				0.557693					0.818032				0.820024
			0.996007				0.996032					0.558053				0.557734					0.818033				0.820025
			0.996007				0.996033					0.558098				0.557775					0.818034				0.820026
			0.996007				0.996034					0.558144				0.557817					0.818035				0.820026
			0.996006				0.996035					0.558191				0.557859					0.818036				0.820027
			0.996006				0.996036					0.558238				0.557902					0.818036				0.820028
			0.996006				0.996036					0.558285				0.557946					0.818037				0.820029
			0.996006				0.996037					0.558334				0.55799					0.818038				0.820029
			0.996006				0.996038					0.558383				0.558035					0.818039				0.82003
			0.996006				0.996039					0.558432				0.55808					0.81804				0.820031
			0.996005				0.996041					0.558483				0.558126					0.818042				0.820032
			0.996005				0.996042					0.558534				0.558173					0.818043				0.820033
			0.996005				0.996043					0.558585				0.55822					0.818044				0.820034
			0.996005				0.996044					0.558638				0.558268					0.818045				0.820034
			0.996005				0.996045					0.558691				0.558317					0.818046				0.820035
			0.996005				0.996046					0.558745				0.558366					0.818047				0.820036
			0.996005				0.996047					0.558799				0.558416					0.818049				0.820037
			0.996004				0.996049					0.558854				0.558467					0.81805				0.820038
			0.996004				0.99605					0.55891				0.558518					0.818051				0.820039
			0.996004				0.996051					0.558967				0.55857					0.818052				0.82004
			0.996004				0.996053					0.559025				0.558623					0.818054				0.820041
			0.996004				0.996054					0.559083				0.558676					0.818055				0.820043
			0.996004				0.996055					0.559142				0.558731					0.818057				0.820044
			0.996004				0.996057					0.559201				0.558785					0.818058				0.820045
			0.996004				0.996058					0.559262				0.558841					0.81806				0.820046
			0.996004				0.99606					0.559323				0.558897					0.818061				0.820047
			0.996004				0.996061					0.559385				0.558954					0.818063				0.820049
			0.996003				0.996063					0.559448				0.559012					0.818064				0.82005
			0.996003				0.996065					0.559512				0.559071					0.818066				0.820051
			0.996003				0.996066					0.559577				0.55913					0.818068				0.820053
			0.996003				0.996068					0.559642				0.559191					0.81807				0.820054
			0.996003				0.99607					0.559708				0.559252					0.818071				0.820055
			0.996003				0.996072					0.559775				0.559313					0.818073				0.820057
			0.996003				0.996073					0.559843				0.559376					0.818075				0.820058
			0.996003				0.996075					0.559912				0.559439					0.818077				0.82006
			0.996003				0.996077					0.559982				0.559504					0.818079				0.820061
			0.996003				0.996079					0.560053				0.559569					0.818081				0.820063
			0.996003				0.996081					0.560124				0.559635					0.818083				0.820065
			0.996002				0.996083					0.560197				0.559702					0.818085				0.820066
			0.996002				0.996085					0.56027				0.559769					0.818087				0.820068
			0.996002				0.996088					0.560344				0.559838					0.81809				0.82007
			0.996002				0.99609					0.56042				0.559907					0.818092				0.820072
			0.996002				0.996092					0.560496				0.559978					0.818094				0.820074
			0.996002				0.996094					0.560573				0.560049					0.818097				0.820076
			0.996002				0.996097					0.560651				0.560121					0.818099				0.820078
			0.996002				0.996099					0.560731				0.560195					0.818102				0.82008
			0.996002				0.996102					0.560811				0.560269					0.818104				0.820082
			0.996002				0.996104					0.560892				0.560344					0.818107				0.820084
			0.996002				0.996107					0.560974				0.56042					0.818109				0.820086
			0.996002				0.99611					0.561058				0.560497					0.818112				0.820088
			0.996002				0.996112					0.561142				0.560575					0.818115				0.82009
			0.996002				0.996115					0.561227				0.560654					0.818118				0.820093
			0.996002				0.996118					0.561314				0.560734					0.818121				0.820095
			0.996002				0.996121					0.561401				0.560815					0.818124				0.820098
			0.996002				0.996124					0.56149				0.560897					0.818127				0.8201
			0.996002				0.996127					0.56158				0.56098					0.81813				0.820103
			0.996001				0.996131					0.56167				0.561065					0.818133				0.820105
			0.996001				0.996134					0.561762				0.56115					0.818137				0.820108
			0.996001				0.996137					0.561855				0.561236					0.81814				0.820111
			0.996001				0.99614					0.56195				0.561324					0.818144				0.820114
			0.996001				0.996144					0.562045				0.561412					0.818147				0.820116
			0.996001				0.996148					0.562142				0.561502					0.818151				0.820119
			0.996001				0.996151					0.56224				0.561593					0.818155				0.820122
			0.996001				0.996155					0.562339				0.561685					0.818158				0.820125
			0.996001				0.996159					0.562439				0.561778					0.818162				0.820129
			0.996001				0.996163					0.56254				0.561872					0.818166				0.820132
			0.996001				0.996167					0.562643				0.561968					0.81817				0.820135
			0.996001				0.996171					0.562747				0.562064					0.818175				0.820139
			0.996001				0.996175					0.562852				0.562162					0.818179				0.820142
			0.996001				0.996179					0.562959				0.562261					0.818183				0.820146
			0.996001				0.996184					0.563067				0.562361					0.818188				0.820149
			0.996001				0.996188					0.563176				0.562463					0.818192				0.820153
			0.996001				0.996193					0.563286				0.562566					0.818197				0.820157
			0.996001				0.996198					0.563398				0.56267					0.818202				0.820161
			0.996001				0.996202					0.563511				0.562775					0.818207				0.820165
			0.996001				0.996207					0.563626				0.562882					0.818212				0.820169
			0.996001				0.996212					0.563742				0.56299					0.818217				0.820173
			0.996001				0.996217					0.563859				0.563099					0.818222				0.820178
			0.996001				0.996223					0.563978				0.56321					0.818227				0.820182
			0.996001				0.996228					0.564098				0.563322					0.818233				0.820186
			0.996001				0.996234					0.564219				0.563435					0.818239				0.820191
			0.996001				0.996239					0.564342				0.56355					0.818244				0.820196
			0.996001				0.996245					0.564467				0.563666					0.81825				0.820201
			0.996001				0.996251					0.564593				0.563784					0.818256				0.820206
			0.996001				0.996257					0.56472				0.563903					0.818262				0.820211
			0.996001				0.996263					0.564849				0.564023					0.818269				0.820216
			0.996001				0.996269					0.564979				0.564145					0.818275				0.820221
			0.996001				0.996276					0.565111				0.564268					0.818282				0.820227
			0.996001				0.996282					0.565245				0.564393					0.818288				0.820232
			0.996001				0.996289					0.56538				0.56452					0.818295				0.820238
			0.996001				0.996296					0.565517				0.564648					0.818302				0.820244
			0.996001				0.996303					0.565655				0.564777					0.818309				0.820249
			0.996001				0.99631					0.565795				0.564908					0.818317				0.820256
			0.996				0.996318					0.565937				0.56504					0.818324				0.820262
			0.996				0.996325					0.56608				0.565175					0.818332				0.820268
			0.996				0.996333					0.566225				0.56531					0.81834				0.820275
			0.996				0.996341					0.566372				0.565448					0.818348				0.820281
			0.996				0.996349					0.56652				0.565587					0.818356				0.820288
			0.996				0.996357					0.56667				0.565727					0.818364				0.820295
			0.996				0.996365					0.566822				0.56587					0.818373				0.820302
			0.996				0.996374					0.566975				0.566013					0.818381				0.820309
			0.996				0.996383					0.567131				0.566159					0.81839				0.820317
			0.996				0.996392					0.567288				0.566306					0.818399				0.820324
			0.996				0.996401					0.567447				0.566456					0.818409				0.820332
			0.996				0.99641					0.567608				0.566606					0.818418				0.82034
			0.996				0.99642					0.56777				0.566759					0.818428				0.820348
			0.996				0.99643					0.567935				0.566913					0.818438				0.820357
			0.996				0.99644					0.568101				0.56707					0.818448				0.820365
			0.996				0.99645					0.568269				0.567228					0.818459				0.820374
			0.996				0.99646					0.568439				0.567388					0.818469				0.820383
			0.996				0.996471					0.568611				0.567549					0.81848				0.820392
			0.996				0.996482					0.568785				0.567713					0.818491				0.820401
			0.996				0.996493					0.568961				0.567878					0.818502				0.82041
			0.996				0.996504					0.569139				0.568046					0.818514				0.82042
			0.996				0.996516					0.569319				0.568215					0.818526				0.82043
			0.996				0.996528					0.569501				0.568386					0.818538				0.82044
							0.99654					0.569685				0.568559					0.81855				0.820451
							0.996552					0.569871				0.568735					0.818563				0.820461
							0.996565					0.570059				0.568912					0.818575				0.820472
							0.996578					0.570249				0.569091					0.818589				0.820483
							0.996591					0.570442				0.569272					0.818602				0.820494
							0.996604					0.570636				0.569456					0.818616				0.820506
							0.996618					0.570833				0.569641					0.81863				0.820518
							0.996632					0.571032				0.569829					0.818644				0.82053
							0.996647					0.571233				0.570018					0.818658				0.820542
							0.996661					0.571436				0.57021					0.818673				0.820554
							0.996676					0.571642				0.570404					0.818689				0.820567
							0.996691					0.571849				0.5706					0.818704				0.82058
							0.996707					0.572059				0.570798					0.81872				0.820594
							0.996723					0.572272				0.570999					0.818736				0.820608
							0.996739					0.572487				0.571202					0.818753				0.820622
							0.996756					0.572704				0.571407					0.818769				0.820636
							0.996773					0.572923				0.571614					0.818787				0.82065
							0.99679					0.573145				0.571824					0.818804				0.820665
							0.996808					0.573369				0.572035					0.818822				0.820681
							0.996826					0.573595				0.57225					0.81884				0.820696
							0.996844					0.573824				0.572466					0.818859				0.820712
							0.996863					0.574056				0.572685					0.818878				0.820728
							0.996882					0.57429				0.572907					0.818897				0.820745
							0.996902					0.574526				0.573131					0.818917				0.820762
							0.996922					0.574766				0.573357					0.818938				0.820779
							0.996942					0.575007				0.573586					0.818958				0.820797
							0.996963					0.575251				0.573817					0.818979				0.820815
							0.996984					0.575498				0.574051					0.819001				0.820833
							0.997006					0.575748				0.574288					0.819023				0.820852
							0.997028					0.576				0.574527					0.819045				0.820871
							0.99705					0.576254				0.574768					0.819068				0.820891
							0.997073					0.576512				0.575012					0.819091				0.82091
							0.997097					0.576772				0.575259					0.819115				0.820931
							0.997121					0.577035				0.575508					0.81914				0.820952
							0.997145					0.577301				0.575761					0.819164				0.820973
							0.99717					0.577569				0.576015					0.81919				0.820995
							0.997195					0.57784				0.576273					0.819215				0.821017
							0.997221					0.578114				0.576533					0.819242				0.821039
							0.997248					0.578391				0.576796					0.819269				0.821062
							0.997275					0.578671				0.577062					0.819296				0.821086
							0.997302					0.578954				0.577331					0.819324				0.82111
							0.99733					0.57924				0.577603					0.819352				0.821135
							0.997359					0.579528				0.577877					0.819381				0.82116
							0.997388					0.57982				0.578154					0.819411				0.821185
							0.997418					0.580114				0.578435					0.819441				0.821211
							0.997448					0.580412				0.578718					0.819472				0.821238
							0.997479					0.580713				0.579004					0.819503				0.821265
							0.997511					0.581017				0.579293					0.819535				0.821293
							0.997543					0.581323				0.579586					0.819568				0.821321
							0.997576					0.581633				0.579881					0.819601				0.82135
							0.99761					0.581947				0.580179					0.819635				0.821379
							0.997644					0.582263				0.580481					0.81967				0.821409
							0.997679					0.582583				0.580785					0.819705				0.821439
							0.997714					0.582905				0.581093					0.819741				0.821471
							0.99775					0.583231				0.581404					0.819778				0.821503
							0.997787					0.583561				0.581718					0.819815				0.821535
							0.997825					0.583893				0.582035					0.819854				0.821568
							0.997863					0.584229				0.582356					0.819892				0.821602
							0.997902					0.584569				0.58268					0.819932				0.821636
							0.997942					0.584911				0.583007					0.819972				0.821671
							0.997983					0.585258				0.583337					0.820014				0.821707
							0.998024					0.585607				0.583671					0.820055				0.821744
							0.998066					0.58596				0.584008					0.820098				0.821781
							0.998109					0.586317				0.584349					0.820142				0.821819
							0.998153					0.586677				0.584693					0.820186				0.821858
							0.998198					0.587041				0.585041					0.820231				0.821897
							0.998243					0.587408				0.585392					0.820278				0.821937
							0.99829					0.587779				0.585746					0.820325				0.821978
							0.998337					0.588153				0.586105					0.820372				0.82202
							0.998385					0.588531				0.586466					0.820421				0.822063
							0.998434					0.588913				0.586832					0.820471				0.822106
							0.998484					0.589298				0.587201					0.820522				0.822151
							0.998535					0.589688				0.587573					0.820573				0.822196
							0.998587					0.590081				0.58795					0.820626				0.822242
							0.99864					0.590478				0.58833					0.820679				0.822289
							0.998694					0.590878				0.588713					0.820734				0.822337
							0.998749					0.591283				0.589101					0.820789				0.822386
							0.998805					0.591691				0.589493					0.820846				0.822435
							0.998862					0.592103				0.589888					0.820904				0.822486
							0.99892					0.59252				0.590287					0.820962				0.822538
							0.998979					0.59294				0.59069					0.821022				0.82259
							0.999039					0.593364				0.591097					0.821083				0.822644
							0.999101					0.593792				0.591508					0.821145				0.822699
							0.999163					0.594225				0.591923					0.821208				0.822754
							0.999227					0.594661				0.592342					0.821273				0.822811
							0.999291					0.595102				0.592764					0.821338				0.822869
							0.999357					0.595546				0.593192					0.821405				0.822928
							0.999425					0.595995				0.593623					0.821473				0.822988
							0.999493					0.596448				0.594058					0.821542				0.823049
							0.999563					0.596906				0.594497					0.821613				0.823111
							0.999634					0.597367				0.594941					0.821684				0.823175
							0.999706					0.597833				0.595389					0.821757				0.823239
							0.999779					0.598303				0.595841					0.821832				0.823305
							0.999854					0.598778				0.596297					0.821908				0.823372
							0.99993					0.599257				0.596758					0.821985				0.82344
							1.00001					0.59974				0.597223					0.822063				0.82351
							1.00009					0.600228				0.597692					0.822143				0.823581
							1.00017					0.60072				0.598166					0.822224				0.823653
							1.00025					0.601217				0.598645					0.822307				0.823726
							1.00033					0.601718				0.599127					0.822391				0.823801
							1.00042					0.602224				0.599615					0.822477				0.823877
							1.0005					0.602735				0.600106					0.822564				0.823955
							1.00059					0.60325				0.600603					0.822653				0.824034
							1.00068					0.60377				0.601104					0.822743				0.824114
							1.00077					0.604294				0.601609					0.822835				0.824196
							1.00086					0.604823				0.602119					0.822929				0.82428
							1.00096					0.605357				0.602634					0.823024				0.824365
							1.00105					0.605896				0.603154					0.823121				0.824451
							1.00115					0.606439				0.603678					0.823219				0.824539
							1.00125					0.606988				0.604208					0.82332				0.824629
							1.00135					0.607541				0.604742					0.823422				0.82472
							1.00145					0.608099				0.60528					0.823526				0.824813
							1.00156					0.608662				0.605824					0.823631				0.824907
							1.00167					0.609231				0.606373					0.823739				0.825003
							1.00177					0.609804				0.606927					0.823848				0.825101
							1.00188					0.610382				0.607485					0.823959				0.825201
							1.002					0.610965				0.608049					0.824072				0.825302
							1.00211					0.611553				0.608617					0.824187				0.825405
							1.00223					0.612147				0.609191					0.824304				0.82551
							1.00234					0.612746				0.60977					0.824424				0.825617
							1.00246					0.613349				0.610354					0.824545				0.825726
							1.00259					0.613958				0.610943					0.824668				0.825836
							1.00271					0.614573				0.611538					0.824793				0.825949
							1.00284					0.615192				0.612137					0.82492				0.826063
							1.00296					0.615817				0.612742					0.82505				0.82618
							1.00309					0.616448				0.613352					0.825181				0.826299
							1.00323					0.617083				0.613968					0.825315				0.826419
							1.00336					0.617724				0.614589					0.825451				0.826542
							1.0035					0.618371				0.615215					0.82559				0.826667
							1.00364					0.619023				0.615847					0.825731				0.826794
							1.00378					0.619681				0.616484					0.825874				0.826923
							1.00392					0.620344				0.617127					0.826019				0.827054
							1.00407					0.621012				0.617775					0.826167				0.827188
							1.00422					0.621687				0.618429					0.826318				0.827323
							1.00437					0.622367				0.619089					0.82647				0.827462
							1.00452					0.623052				0.619754					0.826626				0.827602
							1.00468					0.623744				0.620425					0.826784				0.827745
							1.00484					0.624441				0.621101					0.826944				0.82789
							1.005					0.625144				0.621783					0.827107				0.828038
							1.00517					0.625852				0.622471					0.827273				0.828189
							1.00533					0.626567				0.623165					0.827442				0.828341
							1.0055					0.627287				0.623865					0.827613				0.828497
							1.00568					0.628014				0.624571					0.827787				0.828655
							1.00585					0.628746				0.625282					0.827964				0.828815
							1.00603					0.629484				0.625999					0.828144				0.828979
							1.00621					0.630228				0.626723					0.828326				0.829145
							1.00639					0.630979				0.627452					0.828512				0.829313
							1.00658					0.631735				0.628188					0.828701				0.829485
							1.00677					0.632498				0.628929					0.828892				0.829659
							1.00696					0.633266				0.629677					0.829087				0.829837
							1.00716					0.634041				0.630431					0.829285				0.830017
							1.00736					0.634822				0.631191					0.829485				0.8302
							1.00756					0.635609				0.631957					0.82969				0.830386
							1.00777					0.636403				0.632729					0.829897				0.830575
							1.00798					0.637202				0.633508					0.830108				0.830768
							1.00819					0.638008				0.634293					0.830322				0.830963
							1.0084					0.638821				0.635085					0.830539				0.831162
							1.00862					0.63964				0.635882					0.83076				0.831363
							1.00884					0.640465				0.636687					0.830984				0.831568
							1.00907					0.641297				0.637497					0.831211				0.831777
							1.0093					0.642135				0.638314					0.831443				0.831988
							1.00953					0.64298				0.639138					0.831677				0.832203
							1.00977					0.643831				0.639968					0.831916				0.832422
							1.01001					0.644689				0.640805					0.832158				0.832644
							1.01025					0.645554				0.641648					0.832404				0.832869
							1.0105					0.646425				0.642498					0.832654				0.833098
							1.01075					0.647303				0.643355					0.832907				0.833331
							1.01101					0.648187				0.644218					0.833165				0.833567
							1.01127					0.649078				0.645089					0.833426				0.833807
							1.01153					0.649977				0.645965					0.833691				0.834051
							1.0118					0.650881				0.646849					0.833961				0.834299
							1.01207					0.651793				0.64774					0.834234				0.834551
							1.01234					0.652712				0.648637					0.834512				0.834806
							1.01262					0.653637				0.649542					0.834794				0.835066
							1.01291					0.65457				0.650453					0.83508				0.835329
							1.0132					0.655509				0.651371					0.83537				0.835597
							1.01349					0.656456				0.652297					0.835665				0.835868
							1.01379					0.657409				0.653229					0.835964				0.836144
							1.01409					0.65837				0.654169					0.836267				0.836424
							1.01439					0.659337				0.655115					0.836575				0.836709
							1.0147					0.660312				0.656069					0.836888				0.836997
							1.01502					0.661294				0.65703					0.837205				0.837291
							1.01534					0.662283				0.657998					0.837527				0.837588
							1.01566					0.663279				0.658973					0.837854				0.83789
							1.01599					0.664283				0.659956					0.838185				0.838197
							1.01632					0.665293				0.660946					0.838522				0.838508
							1.01666					0.666312				0.661943					0.838863				0.838825
							1.01701					0.667337				0.662947					0.839209				0.839145
							1.01736					0.66837				0.663959					0.83956				0.839471
							1.01771					0.66941				0.664979					0.839917				0.839801
							1.01807					0.670457				0.666006					0.840278				0.840137
							1.01843					0.671512				0.66704					0.840645				0.840477
							1.0188					0.672575				0.668082					0.841017				0.840823
							1.01918					0.673645				0.669131					0.841394				0.841173
							1.01956					0.674723				0.670188					0.841777				0.841529
							1.01994					0.675808				0.671253					0.842165				0.84189
							1.02033					0.6769				0.672325					0.842559				0.842256
							1.02073					0.678001				0.673405					0.842958				0.842628
							1.02113					0.679109				0.674492					0.843363				0.843005
							1.02154					0.680224				0.675588					0.843774				0.843387
							1.02195					0.681348				0.676691					0.844191				0.843775
							1.02237					0.682479				0.677802					0.844613				0.844169
							1.0228					0.683618				0.67892					0.845041				0.844568
							1.02323					0.684764				0.680047					0.845476				0.844973
							1.02367					0.685919				0.681181					0.845916				0.845384
							1.02411					0.687081				0.682323					0.846362				0.845801
							1.02456					0.688251				0.683474					0.846815				0.846224
							1.02502					0.689429				0.684632					0.847274				0.846653
							1.02548					0.690615				0.685798					0.847739				0.847088
							1.02595					0.691809				0.686972					0.848211				0.847529
							1.02642					0.693011				0.688154					0.848689				0.847976
							1.02691					0.694221				0.689345					0.849173				0.84843
							1.02739					0.695439				0.690543					0.849664				0.84889
							1.02789					0.696665				0.69175					0.850162				0.849356
							1.02839					0.697899				0.692964					0.850667				0.849829
							1.0289					0.699141				0.694187					0.851178				0.850308
							1.02941					0.700391				0.695418					0.851697				0.850795
							1.02994					0.70165				0.696657					0.852222				0.851288
							1.03047					0.702916				0.697905					0.852754				0.851787
							1.031					0.704191				0.699161					0.853294				0.852294
							1.03155					0.705474				0.700425					0.85384				0.852808
							1.0321					0.706765				0.701697					0.854394				0.853328
							1.03265					0.708065				0.702978					0.854956				0.853856
							1.03322					0.709372				0.704267					0.855524				0.854391
							1.03379					0.710689				0.705565					0.8561				0.854933
							1.03437					0.712013				0.706871					0.856684				0.855483
							1.03496					0.713346				0.708186					0.857276				0.85604
							1.03556					0.714687				0.709509					0.857875				0.856604
							1.03616					0.716036				0.71084					0.858482				0.857176
							1.03677					0.717394				0.71218					0.859096				0.857756
							1.03739					0.718761				0.713529					0.859719				0.858344
							1.03802					0.720136				0.714886					0.86035				0.858939
							1.03865					0.721519				0.716252					0.860989				0.859542
							1.0393					0.722911				0.717626					0.861636				0.860153
							1.03995					0.724311				0.719009					0.862291				0.860772
							1.04061					0.72572				0.720401					0.862955				0.8614
							1.04128					0.727138				0.721801					0.863627				0.862036
							1.04196					0.728564				0.72321					0.864308				0.862679
							1.04264					0.729998				0.724628					0.864997				0.863332
							1.04334					0.731442				0.726054					0.865695				0.863993
							1.04404					0.732893				0.727489					0.866402				0.864662
							1.04475					0.734354				0.728933					0.867118				0.86534
							1.04547					0.735823				0.730386					0.867842				0.866027
							1.0462					0.737301				0.731848					0.868576				0.866722
							1.04694					0.738788				0.733318					0.869318				0.867427
							1.04769					0.740283				0.734798					0.87007				0.86814
							1.04845					0.741787				0.736286					0.870831				0.868863
							1.04921					0.7433				0.737783					0.871602				0.869595
							1.04999					0.744821				0.739289					0.872382				0.870335
							1.05078					0.746351				0.740804					0.873171				0.871086
							1.05157					0.74789				0.742328					0.87397				0.871846
							1.05238					0.749438				0.743861					0.874779				0.872615
							1.05319					0.750995				0.745402					0.875598				0.873394
							1.05402					0.752561				0.746953					0.876426				0.874182
							1.05485					0.754135				0.748513					0.877265				0.87498
							1.0557					0.755718				0.750082					0.878113				0.875789
							1.05655					0.75731				0.75166					0.878972				0.876607
							1.05741					0.758911				0.753247					0.87984				0.877435
							1.05829					0.760521				0.754843					0.880719				0.878273
							1.05918					0.76214				0.756448					0.881609				0.879122
							1.06007					0.763767				0.758062					0.882509				0.879981
							1.06098					0.765404				0.759685					0.883419				0.88085
							1.0619					0.76705				0.761317					0.884341				0.88173
							1.06282					0.768704				0.762958					0.885273				0.88262
							1.06376					0.770367				0.764609					0.886215				0.883521
							1.06471					0.77204				0.766269					0.887169				0.884433
							1.06567					0.773721				0.767937					0.888134				0.885356
							1.06665					0.775411				0.769615					0.88911				0.88629
							1.06763					0.777111				0.771303					0.890097				0.887235
							1.06862					0.778819				0.772999					0.891095				0.888191
							1.06963					0.780536				0.774704					0.892105				0.889158
							1.07065					0.782262				0.776419					0.893126				0.890136
							1.07167					0.783997				0.778143					0.894159				0.891126
							1.07271					0.785742				0.779876					0.895203				0.892128
							1.07377					0.787495				0.781618					0.896259				0.893141
							1.07483					0.789257				0.78337					0.897327				0.894166
							1.07591					0.791028				0.78513					0.898407				0.895202
							1.07699					0.792809				0.7869					0.899499				0.896251
							1.07809					0.794598				0.78868					0.900603				0.897312
							1.07921					0.796396				0.790468					0.901719				0.898384
							1.08033					0.798204				0.792266					0.902847				0.899469
							1.08147					0.80002				0.794073					0.903988				0.900566
							1.08262					0.801845				0.795889					0.905141				0.901676
							1.08378					0.80368				0.797714					0.906307				0.902798
							1.08495					0.805523				0.799549					0.907486				0.903932
							1.08614					0.807376				0.801393					0.908677				0.905079
							1.08734					0.809237				0.803246					0.909881				0.906239
							1.08855					0.811108				0.805108					0.911098				0.907412
							1.08978					0.812987				0.80698					0.912328				0.908598
							1.09102					0.814876				0.808861					0.913571				0.909797
							1.09227					0.816773				0.810751					0.914827				0.911009
							1.09353					0.81868				0.81265					0.916097				0.912234
							1.09481					0.820596				0.814559					0.917379				0.913472
							1.0961					0.82252				0.816476					0.918676				0.914724
							1.09741					0.824454				0.818403					0.919986				0.91599
							1.09873					0.826396				0.82034					0.921309				0.917269
							1.10006					0.828348				0.822285					0.922646				0.918561
							1.10141					0.830308				0.82424					0.923997				0.919868
							1.10277					0.832278				0.826204					0.925362				0.921188
							1.10414					0.834256				0.828177					0.926741				0.922523
							1.10553					0.836243				0.830159					0.928134				0.923871
							1.10694					0.838239				0.832151					0.929541				0.925234
							1.10835					0.840245				0.834151					0.930962				0.926611
							1.10979					0.842259				0.836161					0.932398				0.928002
							1.11123					0.844282				0.83818					0.933848				0.929408
							1.11269					0.846314				0.840208					0.935313				0.930828
							1.11417					0.848354				0.842246					0.936792				0.932263
							1.11566					0.850404				0.844292					0.938286				0.933713
							1.11716					0.852462				0.846347					0.939795				0.935177
							1.11868					0.85453				0.848412					0.941318				0.936656
							1.12021					0.856606				0.850486					0.942857				0.938151
							1.12176					0.858691				0.852569					0.94441				0.93966
							1.12333					0.860784				0.85466					0.945979				0.941185
							1.12491					0.862887				0.856761					0.947563				0.942724
							1.1265					0.864998				0.858871					0.949162				0.94428
							1.12811					0.867118				0.86099					0.950776				0.94585
							1.12974					0.869247				0.863118					0.952406				0.947436
							1.13138					0.871384				0.865255					0.954051				0.949038
							1.13304					0.87353				0.867401					0.955712				0.950656
							1.13471					0.875685				0.869556					0.957389				0.952289
							1.1364					0.877848				0.871719					0.959081				0.953938
							1.1381					0.88002				0.873892					0.960789				0.955603
							1.13982					0.882201				0.876074					0.962513				0.957285
							1.14156					0.88439				0.878264					0.964253				0.958982
							1.14331					0.886588				0.880463					0.96601				0.960695
							1.14508					0.888794				0.882671					0.967782				0.962425
							1.14686					0.891008				0.884888					0.96957				0.964171
							1.14866					0.893232				0.887114					0.971375				0.965934
							1.15048					0.895463				0.889348					0.973196				0.967713
							1.15232					0.897703				0.891591					0.975034				0.969509
							1.15417					0.899952				0.893843					0.976888				0.971322
							1.15603					0.902208				0.896103					0.978759				0.973151
							1.15792					0.904474				0.898372					0.980646				0.974997
							1.15982					0.906747				0.90065					0.98255				0.97686
							1.16173					0.909029				0.902936					0.984471				0.97874
							1.16367					0.911319				0.905231					0.986409				0.980637
							1.16562					0.913617				0.907534					0.988364				0.982552
							1.16759					0.915923				0.909846					0.990335				0.984483
							1.16957					0.918238				0.912166					0.992324				0.986432
							1.17157					0.92056				0.914495					0.99433				0.988399
							1.17359					0.922891				0.916832					0.996353				0.990382
							1.17563					0.92523				0.919178					0.998393				0.992384
							1.17768					0.927577				0.921532					1.00045				0.994403
							1.17976					0.929931				0.923894					1.00253				0.996439
							1.18184					0.932294				0.926264					1.00462				0.998494
							1.18395					0.934665				0.928643					1.00673				1.00057
							1.18608					0.937043				0.931029					1.00886				1.00266
							1.18822					0.939429				0.933424					1.011				1.00476
							1.19038					0.941823				0.935827					1.01316				1.00689
							1.19255					0.944225				0.938238					1.01534				1.00903
							1.19475					0.946635				0.940658					1.01754				1.0112
							1.19696					0.949052				0.943085					1.01976				1.01338
							1.19919					0.951477				0.94552					1.02199				1.01557
							1.20144					0.953909				0.947963					1.02424				1.01779
							1.20371					0.956349				0.950414					1.02651				1.02003
							1.20599					0.958797				0.952872					1.0288				1.02228
							1.20829					0.961252				0.955339					1.03111				1.02455
							1.21062					0.963714				0.957813					1.03343				1.02684
							1.21295					0.966183				0.960295					1.03577				1.02915
							1.21531					0.96866				0.962784					1.03813				1.03148
							1.21769					0.971145				0.965281					1.04051				1.03382
							1.22008					0.973636				0.967786					1.04291				1.03619
							1.22249					0.976135				0.970298					1.04533				1.03857
							1.22492					0.978641				0.972818					1.04776				1.04098
							1.22737					0.981153				0.975345					1.05021				1.0434
							1.22984					0.983673				0.977879					1.05268				1.04584
							1.23233					0.9862				0.980421					1.05517				1.0483
							1.23483					0.988734				0.98297					1.05768				1.05077
							1.23736					0.991274				0.985526					1.0602				1.05327
							1.2399					0.993822				0.988089					1.06275				1.05579
							1.24246					0.996376				0.99066					1.06531				1.05832
							1.24504					0.998937				0.993237					1.06789				1.06088
							1.24763					1.0015				0.995821					1.07049				1.06345
							1.25025					1.00408				0.998413					1.07311				1.06604
							1.25289					1.00666				1.00101					1.07575				1.06865
							1.25554					1.00925				1.00362					1.0784				1.07129
							1.25821					1.01184				1.00623					1.08108				1.07394
							1.2609					1.01444				1.00885					1.08377				1.0766
							1.26361					1.01705				1.01147					1.08648				1.07929
							1.26634					1.01966				1.0141					1.08922				1.082
							1.26909					1.02228				1.01674					1.09197				1.08473
							1.27186					1.0249				1.01939					1.09473				1.08747
							1.27464					1.02753				1.02204					1.09752				1.09024
							1.27745					1.03017				1.02469					1.10033				1.09303
							1.28027					1.03281				1.02736					1.10315				1.09583
							1.28311					1.03546				1.03003					1.10599				1.09865
							1.28597					1.03811				1.0327					1.10886				1.1015
							1.28885					1.04077				1.03538					1.11174				1.10436
							1.29175					1.04344				1.03807					1.11464				1.10724
							1.29467					1.04611				1.04077					1.11756				1.11014
							1.2976					1.04879				1.04347					1.12049				1.11307
							1.30056					1.05147				1.04617					1.12345				1.11601
							1.30353					1.05416				1.04888					1.12642				1.11896
							1.30652					1.05685				1.0516					1.12942				1.12194
							1.30953					1.05955				1.05432					1.13243				1.12494
							1.31256					1.06225				1.05705					1.13546				1.12796
							1.31561					1.06496				1.05978					1.13851				1.131
							1.31867					1.06767				1.06252					1.14157				1.13405
							1.32176					1.07039				1.06527					1.14466				1.13713
							1.32486					1.07312				1.06802					1.14777				1.14022
							1.32799					1.07584				1.07077					1.15089				1.14334
							1.33113					1.07858				1.07353					1.15403				1.14647
							1.33429					1.08132				1.07629					1.15719				1.14962
							1.33747					1.08406				1.07906					1.16037				1.15279
							1.34066					1.0868				1.08184					1.16357				1.15599
							1.34388					1.08956				1.08462					1.16678				1.15919
							1.34711					1.09231				1.0874					1.17002				1.16242
							1.35036					1.09507				1.09019					1.17327				1.16567
							1.35363					1.09783				1.09298					1.17654				1.16894
							1.35692					1.1006				1.09578					1.17983				1.17222
							1.36023					1.10337				1.09858					1.18313				1.17553
							1.36355					1.10615				1.10139					1.18646				1.17885
							1.36689					1.10893				1.1042					1.1898				1.18219
							1.37025					1.11171				1.10701					1.19316				1.18556
							1.37363					1.1145				1.10983					1.19654				1.18894
							1.37703					1.11729				1.11265					1.19993				1.19233
							1.38044					1.12009				1.11548					1.20335				1.19575
							1.38388					1.12288				1.11831					1.20678				1.19919
							1.38732					1.12569				1.12114					1.21023				1.20264
							1.39079					1.12849				1.12398					1.2137				1.20611
							1.39428					1.1313				1.12682					1.21718				1.2096
							1.39778					1.13411				1.12966					1.22068				1.21311
							1.4013					1.13692				1.13251					1.2242				1.21664
							1.40484					1.13974				1.13536					1.22774				1.22018
							1.40839					1.14256				1.13821					1.23129				1.22375
							1.41196					1.14538				1.14107					1.23486				1.22733
							1.41555					1.14821				1.14393					1.23845				1.23093
							1.41915					1.15103				1.14679					1.24205				1.23454
							1.42278					1.15386				1.14965					1.24567				1.23818
							1.42642					1.1567				1.15252					1.24931				1.24183
							1.43007					1.15953				1.15539					1.25296				1.2455
							1.43374					1.16237				1.15826					1.25663				1.24918
							1.43743					1.16521				1.16114					1.26032				1.25289
							1.44114					1.16805				1.16402					1.26402				1.25661
							1.44486					1.17089				1.1669					1.26774				1.26035
							1.4486					1.17373				1.16978					1.27148				1.2641
							1.45235					1.17658				1.17266					1.27523				1.26787
							1.45612					1.17943				1.17555					1.27899				1.27166
							1.4599					1.18228				1.17843					1.28278				1.27547
							1.4637					1.18513				1.18132					1.28658				1.27929
							1.46752					1.18798				1.18421					1.29039				1.28313
							1.47135					1.19083				1.18711					1.29422				1.28698
							1.4752					1.19369				1.19					1.29806				1.29085
							1.47906					1.19654				1.19289					1.30192				1.29474
							1.48294					1.1994				1.19579					1.3058				1.29864
							1.48683					1.20226				1.19869					1.30968				1.30256
							1.49073					1.20511				1.20158					1.31359				1.30649
							1.49466					1.20797				1.20448					1.31751				1.31044
							1.49859					1.21083				1.20738					1.32144				1.3144
							1.50254					1.21369				1.21028					1.32539				1.31838
							1.50651					1.21655				1.21318					1.32935				1.32238
							1.51048					1.21941				1.21608					1.33332				1.32639
							1.51447					1.22227				1.21899					1.33731				1.33041
							1.51848					1.22513				1.22189					1.34131				1.33445
							1.5225					1.22799				1.22479					1.34533				1.3385
							1.52653					1.23085				1.22769					1.34936				1.34257
							1.53058					1.23371				1.23059					1.3534				1.34665
							1.53464					1.23657				1.23349					1.35745				1.35075
							1.53871					1.23943				1.2364					1.36152				1.35485
							1.54279					1.24228				1.2393					1.3656				1.35898
							1.54689					1.24514				1.2422					1.36969				1.36311
							1.551					1.248				1.2451					1.3738				1.36726
							1.55512					1.25085				1.248					1.37791				1.37142
							1.55925					1.25371				1.25089					1.38204				1.3756
							1.5634					1.25656				1.25379					1.38618				1.37978
							1.56755					1.25941				1.25669					1.39033				1.38398
							1.57172					1.26226				1.25958					1.3945				1.3882
							1.5759					1.26511				1.26247					1.39867				1.39242
							1.58009					1.26795				1.26537					1.40286				1.39666
							1.58429					1.2708				1.26826					1.40705				1.4009
							1.5885					1.27364				1.27115					1.41126				1.40516
							1.59272					1.27648				1.27403					1.41547				1.40943
							1.59695					1.27932				1.27692					1.4197				1.41371
							1.6012					1.28216				1.2798					1.42394				1.41801
							1.60545					1.28499				1.28268					1.42818				1.42231
							1.60971					1.28783				1.28556					1.43244				1.42662
							1.61398					1.29066				1.28844					1.43671				1.43094
							1.61826					1.29348				1.29131					1.44098				1.43528
							1.62255					1.29631				1.29418					1.44526				1.43962
							1.62685					1.29913				1.29705					1.44955				1.44397
							1.63115					1.30195				1.29992					1.45385				1.44833
							1.63547					1.30476				1.30278					1.45816				1.45271
							1.63979					1.30757				1.30564					1.46248				1.45708
							1.64412					1.31038				1.30849					1.4668				1.46147
							1.64845					1.31319				1.31135					1.47113				1.46587
							1.6528					1.31599				1.3142					1.47547				1.47027
							1.65715					1.31879				1.31704					1.47981				1.47469
							1.66151					1.32158				1.31988					1.48417				1.47911
							1.66587					1.32437				1.32272					1.48853				1.48353
							1.67024					1.32716				1.32556					1.49289				1.48797
							1.67462					1.32994				1.32839					1.49726				1.49241
							1.679					1.33272				1.33121					1.50164				1.49686
							1.68339					1.33549				1.33404					1.50602				1.50131
							1.68779					1.33826				1.33685					1.51041				1.50577
							1.69219					1.34102				1.33967					1.5148				1.51024
							1.69659					1.34378				1.34248					1.51919				1.51471
							1.701					1.34654				1.34528					1.5236				1.51918
							1.70541					1.34928				1.34808					1.528				1.52367
							1.70983					1.35203				1.35087					1.53241				1.52815
							1.71425					1.35477				1.35366					1.53682				1.53264
							1.71867					1.3575				1.35645					1.54124				1.53714
							1.7231					1.36023				1.35922					1.54566				1.54164
							1.72753					1.36295				1.362					1.55008				1.54614
							1.73196					1.36567				1.36476					1.5545				1.55065
							1.7364					1.36838				1.36752					1.55893				1.55516
							1.74083					1.37109				1.37028					1.56336				1.55967
							1.74527					1.37379				1.37303					1.56779				1.56418
							1.74971					1.37648				1.37577					1.57222				1.5687
							1.75415					1.37916				1.37851					1.57666				1.57322
							1.75859					1.38184				1.38124					1.58109				1.57774
							1.76304					1.38452				1.38396					1.58553				1.58226
							1.76748					1.38719				1.38668					1.58996				1.58678
							1.77192					1.38985				1.38939					1.5944				1.5913
							1.77637					1.3925				1.3921					1.59883				1.59583
							1.78081					1.39515				1.39479					1.60326				1.60035
							1.78525					1.39778				1.39748					1.6077				1.60487
							1.78969					1.40042				1.40017					1.61213				1.60939
							1.79413					1.40304				1.40284					1.61656				1.61392
							1.79857					1.40566				1.40551					1.62099				1.61844
							1.803					1.40827				1.40817					1.62542				1.62296
							1.80744					1.41087				1.41082					1.62984				1.62747
							1.81187					1.41346				1.41347					1.63426				1.63199
							1.81629					1.41605				1.4161					1.63868				1.6365
							1.82072					1.41863				1.41873					1.64309				1.64101
							1.82514					1.4212				1.42135					1.64751				1.64552
							1.82956					1.42376				1.42396					1.65191				1.65002
							1.83397					1.42631				1.42657					1.65632				1.65452
							1.83838					1.42885				1.42916					1.66072				1.65902
							1.84278					1.43139				1.43175					1.66511				1.66351
							1.84718					1.43392				1.43432					1.6695				1.66799
							1.85157					1.43643				1.43689					1.67388				1.67247
							1.85596					1.43894				1.43945					1.67826				1.67695
							1.86034					1.44144				1.442					1.68263				1.68142
							1.86471					1.44393				1.44454					1.68699				1.68589
							1.86908					1.44641				1.44707					1.69135				1.69034
							1.87344					1.44888				1.4496					1.6957				1.6948
							1.87779					1.45134				1.45211					1.70005				1.69924
							1.88214					1.4538				1.45461					1.70438				1.70368
							1.88647					1.45624				1.4571					1.70871				1.70811
							1.8908					1.45867				1.45958					1.71303				1.71253
							1.89512					1.46109				1.46206					1.71734				1.71694
							1.89943					1.4635				1.46452					1.72164				1.72134
							1.90373					1.46591				1.46697					1.72593				1.72574
							1.90802					1.4683				1.46941					1.73021				1.73012
							1.91231					1.47068				1.47184					1.73449				1.7345
							1.91658					1.47305				1.47426					1.73875				1.73887
							1.92084					1.4754				1.47667					1.743				1.74322
							1.92509					1.47775				1.47906					1.74724				1.74757
							1.92933					1.48009				1.48145					1.75147				1.7519
							1.93355					1.48242				1.48382					1.75568				1.75622
							1.93777					1.48473				1.48619					1.75989				1.76053
							1.94197					1.48703				1.48854					1.76408				1.76483
							1.94616					1.48932				1.49088					1.76826				1.76911
							1.95033					1.4916				1.49321					1.77242				1.77339
							1.9545					1.49387				1.49553					1.77658				1.77765
							1.95865					1.49613				1.49783					1.78072				1.78189
							1.96278					1.49837				1.50012					1.78484				1.78612
							1.9669					1.50061				1.5024					1.78895				1.79034
							1.97101					1.50283				1.50467					1.79305				1.79454
							1.9751					1.50504				1.50693					1.79713				1.79873
							1.97918					1.50723				1.50917					1.8012				1.8029
							1.98324					1.50941				1.5114					1.80525				1.80706
							1.98728					1.51159				1.51362					1.80928				1.8112
							1.99131					1.51374				1.51583					1.8133				1.81532
							1.99532					1.51589				1.51802					1.8173				1.81943
							1.99931					1.51802				1.5202					1.82128				1.82352
							2.00329					1.52014				1.52236					1.82525				1.8276
							2.00725					1.52225				1.52451					1.8292				1.83165
							2.01119					1.52434				1.52665					1.83313				1.83569
							2.01511					1.52642				1.52878					1.83704				1.83971
							2.01901					1.52848				1.53089					1.84093				1.84371
							2.0229					1.53054				1.53299					1.84481				1.84769
							2.02676					1.53258				1.53507					1.84866				1.85165
							2.03061					1.5346				1.53714					1.8525				1.85559
							2.03444					1.53661				1.5392					1.85632				1.85951
							2.03824					1.53861				1.54124					1.86011				1.86341
							2.04202					1.54059				1.54327					1.86389				1.86729
							2.04579					1.54256				1.54528					1.86764				1.87115
							2.04953					1.54452				1.54728					1.87137				1.87499
							2.05325					1.54646				1.54926					1.87508				1.87881
							2.05695					1.54838				1.55123					1.87877				1.8826
							2.06063					1.55029				1.55319					1.88244				1.88637
							2.06428					1.55219				1.55513					1.88608				1.89012
							2.06791					1.55407				1.55705					1.8897				1.89384
							2.07152					1.55594				1.55896					1.8933				1.89754
							2.0751					1.55779				1.56086					1.89687				1.90122
							2.07866					1.55963				1.56273					1.90042				1.90487
							2.0822					1.56145				1.5646					1.90395				1.9085
							2.08571					1.56326				1.56645					1.90745				1.9121
							2.08919					1.56505				1.56828					1.91093				1.91568
							2.09265					1.56683				1.57009					1.91438				1.91924
							2.09609					1.56859				1.5719					1.91781				1.92276
							2.0995					1.57033				1.57368					1.92121				1.92626
							2.10288					1.57206				1.57545					1.92458				1.92974
							2.10624					1.57377				1.5772					1.92793				1.93318
							2.10957					1.57547				1.57894					1.93125				1.9366
							2.11288					1.57715				1.58066					1.93455				1.94
							2.11615					1.57882				1.58236					1.93781				1.94336
							2.1194					1.58047				1.58405					1.94105				1.9467
							2.12262					1.5821				1.58572					1.94427				1.95001
							2.12582					1.58372				1.58737					1.94745				1.95329
							2.12898					1.58532				1.58901					1.95061				1.95654
							2.13212					1.5869				1.59063					1.95373				1.95976
							2.13522					1.58847				1.59224					1.95683				1.96295
							2.1383					1.59002				1.59382					1.9599				1.96611
							2.14135					1.59155				1.59539					1.96294				1.96924
							2.14437					1.59307				1.59695					1.96595				1.97234
							2.14735					1.59457				1.59848					1.96893				1.97542
							2.15031					1.59605				1.6					1.97188				1.97845
							2.15324					1.59752				1.6015					1.97479				1.98146
							2.15613					1.59897				1.60298					1.97768				1.98444
							2.159					1.6004				1.60445					1.98054				1.98738
							2.16183					1.60181				1.60589					1.98336				1.99029
							2.16463					1.60321				1.60732					1.98615				1.99317
							2.1674					1.60459				1.60874					1.98892				1.99602
							2.17014					1.60595				1.61013					1.99164				1.99884
							2.17284					1.6073				1.61151					1.99434				2.00162
							2.17551					1.60862				1.61287					1.997				2.00436
							2.17815					1.60993				1.61421					1.99964				2.00708
							2.18076					1.61122				1.61553					2.00223				2.00975
							2.18333					1.6125				1.61683					2.0048				2.0124
							2.18587					1.61375				1.61812					2.00733				2.01501
							2.18837					1.61499				1.61938					2.00982				2.01758
							2.19084					1.61621				1.62063					2.01229				2.02012
							2.19327					1.61741				1.62186					2.01471				2.02263
							2.19567					1.61859				1.62307					2.01711				2.0251
							2.19804					1.61976				1.62427					2.01946				2.02753
							2.20037					1.6209				1.62544					2.02179				2.02993
							2.20266					1.62203				1.62659					2.02407				2.03229
							2.20492					1.62314				1.62773					2.02633				2.03461
							2.20714					1.62423				1.62885					2.02854				2.0369
							2.20933					1.6253				1.62995					2.03072				2.03915
							2.21148					1.62636				1.63103					2.03287				2.04136
							2.2136					1.62739				1.63209					2.03497				2.04354
							2.21567					1.62841				1.63313					2.03705				2.04567
							2.21771					1.62941				1.63415					2.03908				2.04777
							2.21972					1.63039				1.63515					2.04108				2.04984
							2.22168					1.63135				1.63613					2.04304				2.05186
							2.22361					1.63229				1.6371					2.04496				2.05384
							2.2255					1.63321				1.63804					2.04685				2.05579
							2.22736					1.63411				1.63897					2.04869				2.0577
							2.22917					1.635				1.63987					2.0505				2.05957
							2.23095					1.63586				1.64076					2.05227				2.0614
							2.23269					1.63671				1.64162					2.05401				2.06319
							2.23439					1.63753				1.64247					2.0557				2.06494
							2.23605					1.63834				1.64329					2.05736				2.06665
							2.23767					1.63913				1.6441					2.05898				2.06832
							2.23925					1.63989				1.64489					2.06055				2.06995
							2.2408					1.64064				1.64565					2.06209				2.07154
							2.2423					1.64137				1.6464					2.06359				2.07309
							2.24377					1.64208				1.64713					2.06506				2.07459
							2.24519					1.64277				1.64784					2.06648				2.07606
							2.24658					1.64344				1.64852					2.06786				2.07749
							2.24793					1.64409				1.64919					2.0692				2.07888
							2.24923					1.64472				1.64984					2.0705				2.08022
							2.2505					1.64534				1.65046					2.07176				2.08152
							2.25172					1.64593				1.65107					2.07299				2.08279
							2.25291					1.6465				1.65165					2.07417				2.08401
							2.25405					1.64705				1.65222					2.07531				2.08519
							2.25516					1.64758				1.65277					2.07641				2.08632
							2.25622					1.6481				1.65329					2.07747				2.08742
							2.25724					1.64859				1.6538					2.07849				2.08847
							2.25822					1.64906				1.65428					2.07947				2.08948
							2.25916					1.64952				1.65474					2.0804				2.09045
							2.26006					1.64995				1.65519					2.0813				2.09138
							2.26092					1.65036				1.65561					2.08216				2.09226
							2.26174					1.65075				1.65601					2.08297				2.0931
							2.26251					1.65113				1.6564					2.08374				2.0939
							2.26325					1.65148				1.65676					2.08448				2.09466
							2.26394					1.65181				1.6571					2.08517				2.09537
							2.26459					1.65213				1.65742					2.08581				2.09604
							2.2652					1.65242				1.65772					2.08642				2.09667
							2.26577					1.65269				1.658					2.08699				2.09725
							2.26629					1.65294				1.65826					2.08751				2.09779
							2.26678					1.65318				1.65849					2.08799				2.09829
							2.26722					1.65339				1.65871					2.08843				2.09874
							2.26762					1.65358				1.65891					2.08883				2.09916
							2.26798					1.65375				1.65908					2.08919				2.09953
							2.26829					1.6539				1.65924					2.0895				2.09985
							2.26856					1.65403				1.65937					2.08978				2.10013
							2.2688					1.65415				1.65949					2.09001				2.10037
							2.26899					1.65424				1.65958					2.0902				2.10057
							2.26913					1.65431				1.65965					2.09034				2.10072
							2.26924					1.65436				1.65971					2.09045				2.10083
							2.2693					1.65439				1.65974					2.09051				2.10089
							2.26932					1.6544				1.65975					2.09053				2.10091
							2.2693					1.65439				1.65974					2.09051				2.10089
							2.26924					1.65436				1.65971					2.09045				2.10083
							2.26913					1.65431				1.65965					2.09034				2.10072
							2.26899					1.65424				1.65958					2.0902				2.10057
							2.2688					1.65415				1.65949					2.09001				2.10037
							2.26856					1.65403				1.65937					2.08978				2.10013
							2.26829					1.6539				1.65924					2.0895				2.09985
							2.26798					1.65375				1.65908					2.08919				2.09953
							2.26762					1.65358				1.65891					2.08883				2.09916
							2.26722					1.65339				1.65871					2.08843				2.09874
							2.26678					1.65318				1.65849					2.08799				2.09829
							2.26629					1.65294				1.65826					2.08751				2.09779
							2.26577					1.65269				1.658					2.08699				2.09725
							2.2652					1.65242				1.65772					2.08642				2.09667
							2.26459					1.65213				1.65742					2.08581				2.09604
							2.26394					1.65181				1.6571					2.08517				2.09537
							2.26325					1.65148				1.65676					2.08448				2.09466
							2.26251					1.65113				1.6564					2.08374				2.0939
							2.26174					1.65075				1.65601					2.08297				2.0931
							2.26092					1.65036				1.65561					2.08216				2.09226
							2.26006					1.64995				1.65519					2.0813				2.09138
							2.25916					1.64952				1.65474					2.0804				2.09045
							2.25822					1.64906				1.65428					2.07947				2.08948
							2.25724					1.64859				1.6538					2.07849				2.08847
							2.25622					1.6481				1.65329					2.07747				2.08742
							2.25516					1.64758				1.65277					2.07641				2.08632
							2.25405					1.64705				1.65222					2.07531				2.08519
							2.25291					1.6465				1.65165					2.07417				2.08401
							2.25172					1.64593				1.65107					2.07299				2.08279
							2.2505					1.64534				1.65046					2.07176				2.08152
							2.24923					1.64472				1.64984					2.0705				2.08022
							2.24793					1.64409				1.64919					2.0692				2.07888
							2.24658					1.64344				1.64852					2.06786				2.07749
							2.24519					1.64277				1.64784					2.06648				2.07606
							2.24377					1.64208				1.64713					2.06506				2.07459
							2.2423					1.64137				1.6464					2.06359				2.07309
							2.2408					1.64064				1.64565					2.06209				2.07154
							2.23925					1.63989				1.64489					2.06055				2.06995
							2.23767					1.63913				1.6441					2.05898				2.06832
							2.23605					1.63834				1.64329					2.05736				2.06665
							2.23439					1.63753				1.64247					2.0557				2.06494
							2.23269					1.63671				1.64162					2.05401				2.06319
							2.23095					1.63586				1.64076					2.05227				2.0614
							2.22917					1.635				1.63987					2.0505				2.05957
							2.22736					1.63411				1.63897					2.04869				2.0577
							2.2255					1.63321				1.63804					2.04685				2.05579
							2.22361					1.63229				1.6371					2.04496				2.05384
							2.22168					1.63135				1.63613					2.04304				2.05186
							2.21972					1.63039				1.63515					2.04108				2.04984
							2.21771					1.62941				1.63415					2.03908				2.04777
							2.21567					1.62841				1.63313					2.03705				2.04567
							2.2136					1.62739				1.63209					2.03497				2.04354
							2.21148					1.62636				1.63103					2.03287				2.04136
							2.20933					1.6253				1.62995					2.03072				2.03915
							2.20714					1.62423				1.62885					2.02854				2.0369
							2.20492					1.62314				1.62773					2.02633				2.03461
							2.20266					1.62203				1.62659					2.02407				2.03229
							2.20037					1.6209				1.62544					2.02179				2.02993
							2.19804					1.61976				1.62427					2.01946				2.02753
							2.19567					1.61859				1.62307					2.01711				2.0251
							2.19327					1.61741				1.62186					2.01471				2.02263
							2.19084					1.61621				1.62063					2.01229				2.02012
							2.18837					1.61499				1.61938					2.00982				2.01758
							2.18587					1.61375				1.61812					2.00733				2.01501
							2.18333					1.6125				1.61683					2.0048				2.0124
							2.18076					1.61122				1.61553					2.00223				2.00975
							2.17815					1.60993				1.61421					1.99964				2.00708
							2.17551					1.60862				1.61287					1.997				2.00436
							2.17284					1.6073				1.61151					1.99434				2.00162
							2.17014					1.60595				1.61013					1.99164				1.99884
							2.1674					1.60459				1.60874					1.98892				1.99602
							2.16463					1.60321				1.60732					1.98615				1.99317
							2.16183					1.60181				1.60589					1.98336				1.99029
							2.159					1.6004				1.60445					1.98054				1.98738
							2.15613					1.59897				1.60298					1.97768				1.98444
							2.15324					1.59752				1.6015					1.97479				1.98146
							2.15031					1.59605				1.6					1.97188				1.97845
							2.14735					1.59457				1.59848					1.96893				1.97542
							2.14437					1.59307				1.59695					1.96595				1.97234
							2.14135					1.59155				1.59539					1.96294				1.96924
							2.1383					1.59002				1.59382					1.9599				1.96611
							2.13522					1.58847				1.59224					1.95683				1.96295
							2.13212					1.5869				1.59063					1.95373				1.95976
							2.12898					1.58532				1.58901					1.95061				1.95654
							2.12582					1.58372				1.58737					1.94745				1.95329
							2.12262					1.5821				1.58572					1.94427				1.95001
							2.1194					1.58047				1.58405					1.94105				1.9467
							2.11615					1.57882				1.58236					1.93781				1.94336
							2.11288					1.57715				1.58066					1.93455				1.94
							2.10957					1.57547				1.57894					1.93125				1.9366
							2.10624					1.57377				1.5772					1.92793				1.93318
							2.10288					1.57206				1.57545					1.92458				1.92974
							2.0995					1.57033				1.57368					1.92121				1.92626
							2.09609					1.56859				1.5719					1.91781				1.92276
							2.09265					1.56683				1.57009					1.91438				1.91924
							2.08919					1.56505				1.56828					1.91093				1.91568
							2.08571					1.56326				1.56645					1.90745				1.9121
							2.0822					1.56145				1.5646					1.90395				1.9085
							2.07866					1.55963				1.56273					1.90042				1.90487
							2.0751					1.55779				1.56086					1.89687				1.90122
							2.07152					1.55594				1.55896					1.8933				1.89754
							2.06791					1.55407				1.55705					1.8897				1.89384
							2.06428					1.55219				1.55513					1.88608				1.89012
							2.06063					1.55029				1.55319					1.88244				1.88637
							2.05695					1.54838				1.55123					1.87877				1.8826
							2.05325					1.54646				1.54926					1.87508				1.87881
							2.04953					1.54452				1.54728					1.87137				1.87499
							2.04579					1.54256				1.54528					1.86764				1.87115
							2.04202					1.54059				1.54327					1.86389				1.86729
							2.03824					1.53861				1.54124					1.86011				1.86341
							2.03444					1.53661				1.5392					1.85632				1.85951
							2.03061					1.5346				1.53714					1.8525				1.85559
							2.02676					1.53258				1.53507					1.84866				1.85165
							2.0229					1.53054				1.53299					1.84481				1.84769
							2.01901					1.52848				1.53089					1.84093				1.84371
							2.01511					1.52642				1.52878					1.83704				1.83971
							2.01119					1.52434				1.52665					1.83313				1.83569
							2.00725					1.52225				1.52451					1.8292				1.83165
							2.00329					1.52014				1.52236					1.82525				1.8276
							1.99931					1.51802				1.5202					1.82128				1.82352
							1.99532					1.51589				1.51802					1.8173				1.81943
							1.99131					1.51374				1.51583					1.8133				1.81532
							1.98728					1.51159				1.51362					1.80928				1.8112
							1.98324					1.50941				1.5114					1.80525				1.80706
							1.97918					1.50723				1.50917					1.8012				1.8029
							1.9751					1.50504				1.50693					1.79713				1.79873
							1.97101					1.50283				1.50467					1.79305				1.79454
							1.9669					1.50061				1.5024					1.78895				1.79034
							1.96278					1.49837				1.50012					1.78484				1.78612
							1.95865					1.49613				1.49783					1.78072				1.78189
							1.9545					1.49387				1.49553					1.77658				1.77765
							1.95033					1.4916				1.49321					1.77242				1.77339
							1.94616					1.48932				1.49088					1.76826				1.76911
							1.94197					1.48703				1.48854					1.76408				1.76483
							1.93777					1.48473				1.48619					1.75989				1.76053
							1.93355					1.48242				1.48382					1.75568				1.75622
							1.92933					1.48009				1.48145					1.75147				1.7519
							1.92509					1.47775				1.47906					1.74724				1.74757
							1.92084					1.4754				1.47667					1.743				1.74322
							1.91658					1.47305				1.47426					1.73875				1.73887
							1.91231					1.47068				1.47184					1.73449				1.7345
							1.90802					1.4683				1.46941					1.73021				1.73012
							1.90373					1.46591				1.46697					1.72593				1.72574
							1.89943					1.4635				1.46452					1.72164				1.72134
							1.89512					1.46109				1.46206					1.71734				1.71694
							1.8908					1.45867				1.45958					1.71303				1.71253
							1.88647					1.45624				1.4571					1.70871				1.70811
							1.88214					1.4538				1.45461					1.70438				1.70368
							1.87779					1.45134				1.45211					1.70005				1.69924
							1.87344					1.44888				1.4496					1.6957				1.6948
							1.86908					1.44641				1.44707					1.69135				1.69034
							1.86471					1.44393				1.44454					1.68699				1.68589
							1.86034					1.44144				1.442					1.68263				1.68142
							1.85596					1.43894				1.43945					1.67826				1.67695
							1.85157					1.43643				1.43689					1.67388				1.67247
							1.84718					1.43392				1.43432					1.6695				1.66799
							1.84278					1.43139				1.43175					1.66511				1.66351
							1.83838					1.42885				1.42916					1.66072				1.65902
							1.83397					1.42631				1.42657					1.65632				1.65452
							1.82956					1.42376				1.42396					1.65191				1.65002
							1.82514					1.4212				1.42135					1.64751				1.64552
							1.82072					1.41863				1.41873					1.64309				1.64101
							1.81629					1.41605				1.4161					1.63868				1.6365
							1.81187					1.41346				1.41347					1.63426				1.63199
							1.80744					1.41087				1.41082					1.62984				1.62747
							1.803					1.40827				1.40817					1.62542				1.62296
							1.79857					1.40566				1.40551					1.62099				1.61844
							1.79413					1.40304				1.40284					1.61656				1.61392
							1.78969					1.40042				1.40017					1.61213				1.60939
							1.78525					1.39778				1.39748					1.6077				1.60487
							1.78081					1.39515				1.39479					1.60326				1.60035
							1.77637					1.3925				1.3921					1.59883				1.59583
							1.77192					1.38985				1.38939					1.5944				1.5913
							1.76748					1.38719				1.38668					1.58996				1.58678
							1.76304					1.38452				1.38396					1.58553				1.58226
							1.75859					1.38184				1.38124					1.58109				1.57774
							1.75415					1.37916				1.37851					1.57666				1.57322
							1.74971					1.37648				1.37577					1.57222				1.5687
							1.74527					1.37379				1.37303					1.56779				1.56418
							1.74083					1.37109				1.37028					1.56336				1.55967
							1.7364					1.36838				1.36752					1.55893				1.55516
							1.73196					1.36567				1.36476					1.5545				1.55065
							1.72753					1.36295				1.362					1.55008				1.54614
							1.7231					1.36023				1.35922					1.54566				1.54164
							1.71867					1.3575				1.35645					1.54124				1.53714
							1.71425					1.35477				1.35366					1.53682				1.53264
							1.70983					1.35203				1.35087					1.53241				1.52815
							1.70541					1.34928				1.34808					1.528				1.52367
							1.701					1.34654				1.34528					1.5236				1.51918
							1.69659					1.34378				1.34248					1.51919				1.51471
							1.69219					1.34102				1.33967					1.5148				1.51024
							1.68779					1.33826				1.33685					1.51041				1.50577
							1.68339					1.33549				1.33404					1.50602				1.50131
							1.679					1.33272				1.33121					1.50164				1.49686
							1.67462					1.32994				1.32839					1.49726				1.49241
							1.67024					1.32716				1.32556					1.49289				1.48797
							1.66587					1.32437				1.32272					1.48853				1.48353
							1.66151					1.32158				1.31988					1.48417				1.47911
							1.65715					1.31879				1.31704					1.47981				1.47469
							1.6528					1.31599				1.3142					1.47547				1.47027
							1.64845					1.31319				1.31135					1.47113				1.46587
							1.64412					1.31038				1.30849					1.4668				1.46147
							1.63979					1.30757				1.30564					1.46248				1.45708
							1.63547					1.30476				1.30278					1.45816				1.45271
							1.63115					1.30195				1.29992					1.45385				1.44833
							1.62685					1.29913				1.29705					1.44955				1.44397
							1.62255					1.29631				1.29418					1.44526				1.43962
							1.61826					1.29348				1.29131					1.44098				1.43528
							1.61398					1.29066				1.28844					1.43671				1.43094
							1.60971					1.28783				1.28556					1.43244				1.42662
							1.60545					1.28499				1.28268					1.42818				1.42231
							1.6012					1.28216				1.2798					1.42394				1.41801
							1.59695					1.27932				1.27692					1.4197				1.41371
							1.59272					1.27648				1.27403					1.41547				1.40943
							1.5885					1.27364				1.27115					1.41126				1.40516
							1.58429					1.2708				1.26826					1.40705				1.4009
							1.58009					1.26795				1.26537					1.40286				1.39666
							1.5759					1.26511				1.26247					1.39867				1.39242
							1.57172					1.26226				1.25958					1.3945				1.3882
							1.56755					1.25941				1.25669					1.39033				1.38398
							1.5634					1.25656				1.25379					1.38618				1.37978
							1.55925					1.25371				1.25089					1.38204				1.3756
							1.55512					1.25085				1.248					1.37791				1.37142
							1.551					1.248				1.2451					1.3738				1.36726
							1.54689					1.24514				1.2422					1.36969				1.36311
							1.54279					1.24228				1.2393					1.3656				1.35898
							1.53871					1.23943				1.2364					1.36152				1.35485
							1.53464					1.23657				1.23349					1.35745				1.35075
							1.53058					1.23371				1.23059					1.3534				1.34665
							1.52653					1.23085				1.22769					1.34936				1.34257
							1.5225					1.22799				1.22479					1.34533				1.3385
							1.51848					1.22513				1.22189					1.34131				1.33445
							1.51447					1.22227				1.21899					1.33731				1.33041
							1.51048					1.21941				1.21608					1.33332				1.32639
							1.50651					1.21655				1.21318					1.32935				1.32238
							1.50254					1.21369				1.21028					1.32539				1.31838
							1.49859					1.21083				1.20738					1.32144				1.3144
							1.49466					1.20797				1.20448					1.31751				1.31044
							1.49073					1.20511				1.20158					1.31359				1.30649
							1.48683					1.20226				1.19869					1.30968				1.30256
							1.48294					1.1994				1.19579					1.3058				1.29864
							1.47906					1.19654				1.19289					1.30192				1.29474
							1.4752					1.19369				1.19					1.29806				1.29085
							1.47135					1.19083				1.18711					1.29422				1.28698
							1.46752					1.18798				1.18421					1.29039				1.28313
							1.4637					1.18513				1.18132					1.28658				1.27929
							1.4599					1.18228				1.17843					1.28278				1.27547
							1.45612					1.17943				1.17555					1.27899				1.27166
							1.45235					1.17658				1.17266					1.27523				1.26787
							1.4486					1.17373				1.16978					1.27148				1.2641
							1.44486					1.17089				1.1669					1.26774				1.26035
							1.44114					1.16805				1.16402					1.26402				1.25661
							1.43743					1.16521				1.16114					1.26032				1.25289
							1.43374					1.16237				1.15826					1.25663				1.24918
							1.43007					1.15953				1.15539					1.25296				1.2455
							1.42642					1.1567				1.15252					1.24931				1.24183
							1.42278					1.15386				1.14965					1.24567				1.23818
							1.41915					1.15103				1.14679					1.24205				1.23454
							1.41555					1.14821				1.14393					1.23845				1.23093
							1.41196					1.14538				1.14107					1.23486				1.22733
							1.40839					1.14256				1.13821					1.23129				1.22375
							1.40484					1.13974				1.13536					1.22774				1.22018
							1.4013					1.13692				1.13251					1.2242				1.21664
							1.39778					1.13411				1.12966					1.22068				1.21311
							1.39428					1.1313				1.12682					1.21718				1.2096
							1.39079					1.12849				1.12398					1.2137				1.20611
							1.38732					1.12569				1.12114					1.21023				1.20264
							1.38388					1.12288				1.11831					1.20678				1.19919
							1.38044					1.12009				1.11548					1.20335				1.19575
							1.37703					1.11729				1.11265					1.19993				1.19233
							1.37363					1.1145				1.10983					1.19654				1.18894
							1.37025					1.11171				1.10701					1.19316				1.18556
							1.36689					1.10893				1.1042					1.1898				1.18219
							1.36355					1.10615				1.10139					1.18646				1.17885
							1.36023					1.10337				1.09858					1.18313				1.17553
							1.35692					1.1006				1.09578					1.17983				1.17222
							1.35363					1.09783				1.09298					1.17654				1.16894
							1.35036					1.09507				1.09019					1.17327				1.16567
							1.34711					1.09231				1.0874					1.17002				1.16242
							1.34388					1.08956				1.08462					1.16678				1.15919
							1.34066					1.0868				1.08184					1.16357				1.15599
							1.33747					1.08406				1.07906					1.16037				1.15279
							1.33429					1.08132				1.07629					1.15719				1.14962
							1.33113					1.07858				1.07353					1.15403				1.14647
							1.32799					1.07584				1.07077					1.15089				1.14334
							1.32486					1.07312				1.06802					1.14777				1.14022
							1.32176					1.07039				1.06527					1.14466				1.13713
							1.31867					1.06767				1.06252					1.14157				1.13405
							1.31561					1.06496				1.05978					1.13851				1.131
							1.31256					1.06225				1.05705					1.13546				1.12796
							1.30953					1.05955				1.05432					1.13243				1.12494
							1.30652					1.05685				1.0516					1.12942				1.12194
							1.30353					1.05416				1.04888					1.12642				1.11896
							1.30056					1.05147				1.04617					1.12345				1.11601
							1.2976					1.04879				1.04347					1.12049				1.11307
							1.29467					1.04611				1.04077					1.11756				1.11014
							1.29175					1.04344				1.03807					1.11464				1.10724
							1.28885					1.04077				1.03538					1.11174				1.10436
							1.28597					1.03811				1.0327					1.10886				1.1015
							1.28311					1.03546				1.03003					1.10599				1.09865
							1.28027					1.03281				1.02736					1.10315				1.09583
							1.27745					1.03017				1.02469					1.10033				1.09303
							1.27464					1.02753				1.02204					1.09752				1.09024
							1.27186					1.0249				1.01939					1.09473				1.08747
							1.26909					1.02228				1.01674					1.09197				1.08473
							1.26634					1.01966				1.0141					1.08922				1.082
							1.26361					1.01705				1.01147					1.08648				1.07929
							1.2609					1.01444				1.00885					1.08377				1.0766
							1.25821					1.01184				1.00623					1.08108				1.07394
							1.25554					1.00925				1.00362					1.0784				1.07129
							1.25289					1.00666				1.00101					1.07575				1.06865
							1.25025					1.00408				0.998413					1.07311				1.06604
							1.24763					1.0015				0.995821					1.07049				1.06345
							1.24504					0.998937				0.993237					1.06789				1.06088
							1.24246					0.996376				0.99066					1.06531				1.05832
							1.2399					0.993822				0.988089					1.06275				1.05579
							1.23736					0.991274				0.985526					1.0602				1.05327
							1.23483					0.988734				0.98297					1.05768				1.05077
							1.23233					0.9862				0.980421					1.05517				1.0483
							1.22984					0.983673				0.977879					1.05268				1.04584
							1.22737					0.981153				0.975345					1.05021				1.0434
							1.22492					0.978641				0.972818					1.04776				1.04098
							1.22249					0.976135				0.970298					1.04533				1.03857
							1.22008					0.973636				0.967786					1.04291				1.03619
							1.21769					0.971145				0.965281					1.04051				1.03382
							1.21531					0.96866				0.962784					1.03813				1.03148
							1.21295					0.966183				0.960295					1.03577				1.02915
							1.21062					0.963714				0.957813					1.03343				1.02684
							1.20829					0.961252				0.955339					1.03111				1.02455
							1.20599					0.958797				0.952872					1.0288				1.02228
							1.20371					0.956349				0.950414					1.02651				1.02003
							1.20144					0.953909				0.947963					1.02424				1.01779
							1.19919					0.951477				0.94552					1.02199				1.01557
							1.19696					0.949052				0.943085					1.01976				1.01338
							1.19475					0.946635				0.940658					1.01754				1.0112
							1.19255					0.944225				0.938238					1.01534				1.00903
							1.19038					0.941823				0.935827					1.01316				1.00689
							1.18822					0.939429				0.933424					1.011				1.00476
							1.18608					0.937043				0.931029					1.00886				1.00266
							1.18395					0.934665				0.928643					1.00673				1.00057
							1.18184					0.932294				0.926264					1.00462				0.998494
							1.17976					0.929931				0.923894					1.00253				0.996439
							1.17768					0.927577				0.921532					1.00045				0.994403
							1.17563					0.92523				0.919178					0.998393				0.992384
							1.17359					0.922891				0.916832					0.996353				0.990382
							1.17157					0.92056				0.914495					0.99433				0.988399
							1.16957					0.918238				0.912166					0.992324				0.986432
							1.16759					0.915923				0.909846					0.990335				0.984483
							1.16562					0.913617				0.907534					0.988364				0.982552
							1.16367					0.911319				0.905231					0.986409				0.980637
							1.16173					0.909029				0.902936					0.984471				0.97874
							1.15982					0.906747				0.90065					0.98255				0.97686
							1.15792					0.904474				0.898372					0.980646				0.974997
							1.15603					0.902208				0.896103					0.978759				0.973151
							1.15417					0.899952				0.893843					0.976888				0.971322
							1.15232					0.897703				0.891591					0.975034				0.969509
							1.15048					0.895463				0.889348					0.973196				0.967713
							1.14866					0.893232				0.887114					0.971375				0.965934
							1.14686					0.891008				0.884888					0.96957				0.964171
							1.14508					0.888794				0.882671					0.967782				0.962425
							1.14331					0.886588				0.880463					0.96601				0.960695
							1.14156					0.88439				0.878264					0.964253				0.958982
							1.13982					0.882201				0.876074					0.962513				0.957285
							1.1381					0.88002				0.873892					0.960789				0.955603
							1.1364					0.877848				0.871719					0.959081				0.953938
							1.13471					0.875685				0.869556					0.957389				0.952289
							1.13304					0.87353				0.867401					0.955712				0.950656
							1.13138					0.871384				0.865255					0.954051				0.949038
							1.12974					0.869247				0.863118					0.952406				0.947436
							1.12811					0.867118				0.86099					0.950776				0.94585
							1.1265					0.864998				0.858871					0.949162				0.94428
							1.12491					0.862887				0.856761					0.947563				0.942724
							1.12333					0.860784				0.85466					0.945979				0.941185
							1.12176					0.858691				0.852569					0.94441				0.93966
							1.12021					0.856606				0.850486					0.942857				0.938151
							1.11868					0.85453				0.848412					0.941318				0.936656
							1.11716					0.852462				0.846347					0.939795				0.935177
							1.11566					0.850404				0.844292					0.938286				0.933713
							1.11417					0.848354				0.842246					0.936792				0.932263
							1.11269					0.846314				0.840208					0.935313				0.930828
							1.11123					0.844282				0.83818					0.933848				0.929408
							1.10979					0.842259				0.836161					0.932398				0.928002
							1.10835					0.840245				0.834151					0.930962				0.926611
							1.10694					0.838239				0.832151					0.929541				0.925234
							1.10553					0.836243				0.830159					0.928134				0.923871
							1.10414					0.834256				0.828177					0.926741				0.922523
							1.10277					0.832278				0.826204					0.925362				0.921188
							1.10141					0.830308				0.82424					0.923997				0.919868
							1.10006					0.828348				0.822285					0.922646				0.918561
							1.09873					0.826396				0.82034					0.921309				0.917269
							1.09741					0.824454				0.818403					0.919986				0.91599
							1.0961					0.82252				0.816476					0.918676				0.914724
							1.09481					0.820596				0.814559					0.917379				0.913472
							1.09353					0.81868				0.81265					0.916097				0.912234
							1.09227					0.816773				0.810751					0.914827				0.911009
							1.09102					0.814876				0.808861					0.913571				0.909797
							1.08978					0.812987				0.80698					0.912328				0.908598
							1.08855					0.811108				0.805108					0.911098				0.907412
							1.08734					0.809237				0.803246					0.909881				0.906239
							1.08614					0.807376				0.801393					0.908677				0.905079
							1.08495					0.805523				0.799549					0.907486				0.903932
							1.08378					0.80368				0.797714					0.906307				0.902798
							1.08262					0.801845				0.795889					0.905141				0.901676
							1.08147					0.80002				0.794073					0.903988				0.900566
							1.08033					0.798204				0.792266					0.902847				0.899469
							1.07921					0.796396				0.790468					0.901719				0.898384
							1.07809					0.794598				0.78868					0.900603				0.897312
							1.07699					0.792809				0.7869					0.899499				0.896251
							1.07591					0.791028				0.78513					0.898407				0.895202
							1.07483					0.789257				0.78337					0.897327				0.894166
							1.07377					0.787495				0.781618					0.896259				0.893141
							1.07271					0.785742				0.779876					0.895203				0.892128
							1.07167					0.783997				0.778143					0.894159				0.891126
							1.07065					0.782262				0.776419					0.893126				0.890136
							1.06963					0.780536				0.774704					0.892105				0.889158
							1.06862					0.778819				0.772999					0.891095				0.888191
							1.06763					0.777111				0.771303					0.890097				0.887235
							1.06665					0.775411				0.769615					0.88911				0.88629
							1.06567					0.773721				0.767937					0.888134				0.885356
							1.06471					0.77204				0.766269					0.887169				0.884433
							1.06376					0.770367				0.764609					0.886215				0.883521
							1.06282					0.768704				0.762958					0.885273				0.88262
							1.0619					0.76705				0.761317					0.884341				0.88173
							1.06098					0.765404				0.759685					0.883419				0.88085
							1.06007					0.763767				0.758062					0.882509				0.879981
							1.05918					0.76214				0.756448					0.881609				0.879122
							1.05829					0.760521				0.754843					0.880719				0.878273
							1.05741					0.758911				0.753247					0.87984				0.877435
							1.05655					0.75731				0.75166					0.878972				0.876607
							1.0557					0.755718				0.750082					0.878113				0.875789
							1.05485					0.754135				0.748513					0.877265				0.87498
							1.05402					0.752561				0.746953					0.876426				0.874182
							1.05319					0.750995				0.745402					0.875598				0.873394
							1.05238					0.749438				0.743861					0.874779				0.872615
							1.05157					0.74789				0.742328					0.87397				0.871846
							1.05078					0.746351				0.740804					0.873171				0.871086
							1.04999					0.744821				0.739289					0.872382				0.870335
							1.04921					0.7433				0.737783					0.871602				0.869595
							1.04845					0.741787				0.736286					0.870831				0.868863
							1.04769					0.740283				0.734798					0.87007				0.86814
							1.04694					0.738788				0.733318					0.869318				0.867427
							1.0462					0.737301				0.731848					0.868576				0.866722
							1.04547					0.735823				0.730386					0.867842				0.866027
							1.04475					0.734354				0.728933					0.867118				0.86534
							1.04404					0.732893				0.727489					0.866402				0.864662
							1.04334					0.731442				0.726054					0.865695				0.863993
							1.04264					0.729998				0.724628					0.864997				0.863332
							1.04196					0.728564				0.72321					0.864308				0.862679
							1.04128					0.727138				0.721801					0.863627				0.862036
							1.04061					0.72572				0.720401					0.862955				0.8614
							1.03995					0.724311				0.719009					0.862291				0.860772
							1.0393					0.722911				0.717626					0.861636				0.860153
							1.03865					0.721519				0.716252					0.860989				0.859542
							1.03802					0.720136				0.714886					0.86035				0.858939
							1.03739					0.718761				0.713529					0.859719				0.858344
							1.03677					0.717394				0.71218					0.859096				0.857756
							1.03616					0.716036				0.71084					0.858482				0.857176
							1.03556					0.714687				0.709509					0.857875				0.856604
							1.03496					0.713346				0.708186					0.857276				0.85604
							1.03437					0.712013				0.706871					0.856684				0.855483
							1.03379					0.710689				0.705565					0.8561				0.854933
							1.03322					0.709372				0.704267					0.855524				0.854391
							1.03265					0.708065				0.702978					0.854956				0.853856
							1.0321					0.706765				0.701697					0.854394				0.853328
							1.03155					0.705474				0.700425					0.85384				0.852808
							1.031					0.704191				0.699161					0.853294				0.852294
							1.03047					0.702916				0.697905					0.852754				0.851787
							1.02994					0.70165				0.696657					0.852222				0.851288
							1.02941					0.700391				0.695418					0.851697				0.850795
							1.0289					0.699141				0.694187					0.851178				0.850308
							1.02839					0.697899				0.692964					0.850667				0.849829
							1.02789					0.696665				0.69175					0.850162				0.849356
							1.02739					0.695439				0.690543					0.849664				0.84889
							1.02691					0.694221				0.689345					0.849173				0.84843
							1.02642					0.693011				0.688154					0.848689				0.847976
							1.02595					0.691809				0.686972					0.848211				0.847529
							1.02548					0.690615				0.685798					0.847739				0.847088
							1.02502					0.689429				0.684632					0.847274				0.846653
							1.02456					0.688251				0.683474					0.846815				0.846224
							1.02411					0.687081				0.682323					0.846362				0.845801
							1.02367					0.685919				0.681181					0.845916				0.845384
							1.02323					0.684764				0.680047					0.845476				0.844973
							1.0228					0.683618				0.67892					0.845041				0.844568
							1.02237					0.682479				0.677802					0.844613				0.844169
							1.02195					0.681348				0.676691					0.844191				0.843775
							1.02154					0.680224				0.675588					0.843774				0.843387
							1.02113					0.679109				0.674492					0.843363				0.843005
							1.02073					0.678001				0.673405					0.842958				0.842628
							1.02033					0.6769				0.672325					0.842559				0.842256
							1.01994					0.675808				0.671253					0.842165				0.84189
							1.01956					0.674723				0.670188					0.841777				0.841529
							1.01918					0.673645				0.669131					0.841394				0.841173
							1.0188					0.672575				0.668082					0.841017				0.840823
							1.01843					0.671512				0.66704					0.840645				0.840477
							1.01807					0.670457				0.666006					0.840278				0.840137
							1.01771					0.66941				0.664979					0.839917				0.839801
							1.01736					0.66837				0.663959					0.83956				0.839471
							1.01701					0.667337				0.662947					0.839209				0.839145
							1.01666					0.666312				0.661943					0.838863				0.838825
							1.01632					0.665293				0.660946					0.838522				0.838508
							1.01599					0.664283				0.659956					0.838185				0.838197
							1.01566					0.663279				0.658973					0.837854				0.83789
							1.01534					0.662283				0.657998					0.837527				0.837588
							1.01502					0.661294				0.65703					0.837205				0.837291
							1.0147					0.660312				0.656069					0.836888				0.836997
							1.01439					0.659337				0.655115					0.836575				0.836709
							1.01409					0.65837				0.654169					0.836267				0.836424
							1.01379					0.657409				0.653229					0.835964				0.836144
							1.01349					0.656456				0.652297					0.835665				0.835868
							1.0132					0.655509				0.651371					0.83537				0.835597
							1.01291					0.65457				0.650453					0.83508				0.835329
							1.01262					0.653637				0.649542					0.834794				0.835066
							1.01234					0.652712				0.648637					0.834512				0.834806
							1.01207					0.651793				0.64774					0.834234				0.834551
							1.0118					0.650881				0.646849					0.833961				0.834299
							1.01153					0.649977				0.645965					0.833691				0.834051
							1.01127					0.649078				0.645089					0.833426				0.833807
							1.01101					0.648187				0.644218					0.833165				0.833567
							1.01075					0.647303				0.643355					0.832907				0.833331
							1.0105					0.646425				0.642498					0.832654				0.833098
							1.01025					0.645554				0.641648					0.832404				0.832869
							1.01001					0.644689				0.640805					0.832158				0.832644
							1.00977					0.643831				0.639968					0.831916				0.832422
							1.00953					0.64298				0.639138					0.831677				0.832203
							1.0093					0.642135				0.638314					0.831443				0.831988
							1.00907					0.641297				0.637497					0.831211				0.831777
							1.00884					0.640465				0.636687					0.830984				0.831568
							1.00862					0.63964				0.635882					0.83076				0.831363
							1.0084					0.638821				0.635085					0.830539				0.831162
							1.00819					0.638008				0.634293					0.830322				0.830963
							1.00798					0.637202				0.633508					0.830108				0.830768
							1.00777					0.636403				0.632729					0.829897				0.830575
							1.00756					0.635609				0.631957					0.82969				0.830386
							1.00736					0.634822				0.631191					0.829485				0.8302
							1.00716					0.634041				0.630431					0.829285				0.830017
							1.00696					0.633266				0.629677					0.829087				0.829837
							1.00677					0.632498				0.628929					0.828892				0.829659
							1.00658					0.631735				0.628188					0.828701				0.829485
							1.00639					0.630979				0.627452					0.828512				0.829313
							1.00621					0.630228				0.626723					0.828326				0.829145
							1.00603					0.629484				0.625999					0.828144				0.828979
							1.00585					0.628746				0.625282					0.827964				0.828815
							1.00568					0.628014				0.624571					0.827787				0.828655
							1.0055					0.627287				0.623865					0.827613				0.828497
							1.00533					0.626567				0.623165					0.827442				0.828341
							1.00517					0.625852				0.622471					0.827273				0.828189
							1.005					0.625144				0.621783					0.827107				0.828038
							1.00484					0.624441				0.621101					0.826944				0.82789
							1.00468					0.623744				0.620425					0.826784				0.827745
							1.00452					0.623052				0.619754					0.826626				0.827602
							1.00437					0.622367				0.619089					0.82647				0.827462
							1.00422					0.621687				0.618429					0.826318				0.827323
							1.00407					0.621012				0.617775					0.826167				0.827188
							1.00392					0.620344				0.617127					0.826019				0.827054
							1.00378					0.619681				0.616484					0.825874				0.826923
							1.00364					0.619023				0.615847					0.825731				0.826794
							1.0035					0.618371				0.615215					0.82559				0.826667
							1.00336					0.617724				0.614589					0.825451				0.826542
							1.00323					0.617083				0.613968					0.825315				0.826419
							1.00309					0.616448				0.613352					0.825181				0.826299
							1.00296					0.615817				0.612742					0.82505				0.82618
							1.00284					0.615192				0.612137					0.82492				0.826063
							1.00271					0.614573				0.611538					0.824793				0.825949
							1.00259					0.613958				0.610943					0.824668				0.825836
							1.00246					0.613349				0.610354					0.824545				0.825726
							1.00234					0.612746				0.60977					0.824424				0.825617
							1.00223					0.612147				0.609191					0.824304				0.82551
							1.00211					0.611553				0.608617					0.824187				0.825405
							1.002					0.610965				0.608049					0.824072				0.825302
							1.00188					0.610382				0.607485					0.823959				0.825201
							1.00177					0.609804				0.606927					0.823848				0.825101
							1.00167					0.609231				0.606373					0.823739				0.825003
							1.00156					0.608662				0.605824					0.823631				0.824907
							1.00145					0.608099				0.60528					0.823526				0.824813
							1.00135					0.607541				0.604742					0.823422				0.82472
							1.00125					0.606988				0.604208					0.82332				0.824629
							1.00115					0.606439				0.603678					0.823219				0.824539
							1.00105					0.605896				0.603154					0.823121				0.824451
							1.00096					0.605357				0.602634					0.823024				0.824365
							1.00086					0.604823				0.602119					0.822929				0.82428
							1.00077					0.604294				0.601609					0.822835				0.824196
							1.00068					0.60377				0.601104					0.822743				0.824114
							1.00059					0.60325				0.600603					0.822653				0.824034
							1.0005					0.602735				0.600106					0.822564				0.823955
							1.00042					0.602224				0.599615					0.822477				0.823877
							1.00033					0.601718				0.599127					0.822391				0.823801
							1.00025					0.601217				0.598645					0.822307				0.823726
							1.00017					0.60072				0.598166					0.822224				0.823653
							1.00009					0.600228				0.597692					0.822143				0.823581
							1.00001					0.59974				0.597223					0.822063				0.82351
							0.99993					0.599257				0.596758					0.821985				0.82344
							0.999854					0.598778				0.596297					0.821908				0.823372
							0.999779					0.598303				0.595841					0.821832				0.823305
							0.999706					0.597833				0.595389					0.821757				0.823239
							0.999634					0.597367				0.594941					0.821684				0.823175
							0.999563					0.596906				0.594497					0.821613				0.823111
							0.999493					0.596448				0.594058					0.821542				0.823049
							0.999425					0.595995				0.593623					0.821473				0.822988
							0.999357					0.595546				0.593192					0.821405				0.822928
							0.999291					0.595102				0.592764					0.821338				0.822869
							0.999227					0.594661				0.592342					0.821273				0.822811
							0.999163					0.594225				0.591923					0.821208				0.822754
							0.999101					0.593792				0.591508					0.821145				0.822699
							0.999039					0.593364				0.591097					0.821083				0.822644
							0.998979					0.59294				0.59069					0.821022				0.82259
							0.99892					0.59252				0.590287					0.820962				0.822538
							0.998862					0.592103				0.589888					0.820904				0.822486
							0.998805					0.591691				0.589493					0.820846				0.822435
							0.998749					0.591283				0.589101					0.820789				0.822386
							0.998694					0.590878				0.588713					0.820734				0.822337
							0.99864					0.590478				0.58833					0.820679				0.822289
							0.998587					0.590081				0.58795					0.820626				0.822242
							0.998535					0.589688				0.587573					0.820573				0.822196
							0.998484					0.589298				0.587201					0.820522				0.822151
							0.998434					0.588913				0.586832					0.820471				0.822106
							0.998385					0.588531				0.586466					0.820421				0.822063
							0.998337					0.588153				0.586105					0.820372				0.82202
							0.99829					0.587779				0.585746					0.820325				0.821978
							0.998243					0.587408				0.585392					0.820278				0.821937
							0.998198					0.587041				0.585041					0.820231				0.821897
							0.998153					0.586677				0.584693					0.820186				0.821858
							0.998109					0.586317				0.584349					0.820142				0.821819
							0.998066					0.58596				0.584008					0.820098				0.821781
							0.998024					0.585607				0.583671					0.820055				0.821744
							0.997983					0.585258				0.583337					0.820014				0.821707
							0.997942					0.584911				0.583007					0.819972				0.821671
							0.997902					0.584569				0.58268					0.819932				0.821636
							0.997863					0.584229				0.582356					0.819892				0.821602
							0.997825					0.583893				0.582035					0.819854				0.821568
							0.997787					0.583561				0.581718					0.819815				0.821535
							0.99775					0.583231				0.581404					0.819778				0.821503
							0.997714					0.582905				0.581093					0.819741				0.821471
							0.997679					0.582583				0.580785					0.819705				0.821439
							0.997644					0.582263				0.580481					0.81967				0.821409
							0.99761					0.581947				0.580179					0.819635				0.821379
							0.997576					0.581633				0.579881					0.819601				0.82135
							0.997543					0.581323				0.579586					0.819568				0.821321
							0.997511					0.581017				0.579293					0.819535				0.821293
							0.997479					0.580713				0.579004					0.819503				0.821265
							0.997448					0.580412				0.578718					0.819472				0.821238
							0.997418					0.580114				0.578435					0.819441				0.821211
							0.997388					0.57982				0.578154					0.819411				0.821185
							0.997359					0.579528				0.577877					0.819381				0.82116
							0.99733					0.57924				0.577603					0.819352				0.821135
							0.997302					0.578954				0.577331					0.819324				0.82111
							0.997275					0.578671				0.577062					0.819296				0.821086
							0.997248					0.578391				0.576796					0.819269				0.821062
							0.997221					0.578114				0.576533					0.819242				0.821039
							0.997195					0.57784				0.576273					0.819215				0.821017
							0.99717					0.577569				0.576015					0.81919				0.820995
							0.997145					0.577301				0.575761					0.819164				0.820973
							0.997121					0.577035				0.575508					0.81914				0.820952
							0.997097					0.576772				0.575259					0.819115				0.820931
							0.997073					0.576512				0.575012					0.819091				0.82091
							0.99705					0.576254				0.574768					0.819068				0.820891
							0.997028					0.576				0.574527					0.819045				0.820871
							0.997006					0.575748				0.574288					0.819023				0.820852
							0.996984					0.575498				0.574051					0.819001				0.820833
							0.996963					0.575251				0.573817					0.818979				0.820815
							0.996942					0.575007				0.573586					0.818958				0.820797
							0.996922					0.574766				0.573357					0.818938				0.820779
							0.996902					0.574526				0.573131					0.818917				0.820762
							0.996882					0.57429				0.572907					0.818897				0.820745
							0.996863					0.574056				0.572685					0.818878				0.820728
							0.996844					0.573824				0.572466					0.818859				0.820712
							0.996826					0.573595				0.57225					0.81884				0.820696
							0.996808					0.573369				0.572035					0.818822				0.820681
							0.99679					0.573145				0.571824					0.818804				0.820665
							0.996773					0.572923				0.571614					0.818787				0.82065
							0.996756					0.572704				0.571407					0.818769				0.820636
							0.996739					0.572487				0.571202					0.818753				0.820622
							0.996723					0.572272				0.570999					0.818736				0.820608
							0.996707					0.572059				0.570798					0.81872				0.820594
							0.996691					0.571849				0.5706					0.818704				0.82058
							0.996676					0.571642				0.570404					0.818689				0.820567
							0.996661					0.571436				0.57021					0.818673				0.820554
							0.996647					0.571233				0.570018					0.818658				0.820542
							0.996632					0.571032				0.569829					0.818644				0.82053
							0.996618					0.570833				0.569641					0.81863				0.820518
							0.996604					0.570636				0.569456					0.818616				0.820506
							0.996591					0.570442				0.569272					0.818602				0.820494
							0.996578					0.570249				0.569091					0.818589				0.820483
							0.996565					0.570059				0.568912					0.818575				0.820472
							0.996552					0.569871				0.568735					0.818563				0.820461
							0.99654					0.569685				0.568559					0.81855				0.820451
							0.996528					0.569501				0.568386					0.818538				0.82044
							0.996516					0.569319				0.568215					0.818526				0.82043
							0.996504					0.569139				0.568046					0.818514				0.82042
							0.996493					0.568961				0.567878					0.818502				0.82041
							0.996482					0.568785				0.567713					0.818491				0.820401
							0.996471					0.568611				0.567549					0.81848				0.820392
							0.99646					0.568439				0.567388					0.818469				0.820383
							0.99645					0.568269				0.567228					0.818459				0.820374
							0.99644					0.568101				0.56707					0.818448				0.820365
							0.99643					0.567935				0.566913					0.818438				0.820357
							0.99642					0.56777				0.566759					0.818428				0.820348
							0.99641					0.567608				0.566606					0.818418				0.82034
							0.996401					0.567447				0.566456					0.818409				0.820332
							0.996392					0.567288				0.566306					0.818399				0.820324
							0.996383					0.567131				0.566159					0.81839				0.820317
							0.996374					0.566975				0.566013					0.818381				0.820309
							0.996365					0.566822				0.56587					0.818373				0.820302
							0.996357					0.56667				0.565727					0.818364				0.820295
							0.996349					0.56652				0.565587					0.818356				0.820288
							0.996341					0.566372				0.565448					0.818348				0.820281
							0.996333					0.566225				0.56531					0.81834				0.820275
							0.996325					0.56608				0.565175					0.818332				0.820268
							0.996318					0.565937				0.56504					0.818324				0.820262
							0.99631					0.565795				0.564908					0.818317				0.820256
							0.996303					0.565655				0.564777					0.818309				0.820249
							0.996296					0.565517				0.564648					0.818302				0.820244
							0.996289					0.56538				0.56452					0.818295				0.820238
							0.996282					0.565245				0.564393					0.818288				0.820232
							0.996276					0.565111				0.564268					0.818282				0.820227
							0.996269					0.564979				0.564145					0.818275				0.820221
							0.996263					0.564849				0.564023					0.818269				0.820216
							0.996257					0.56472				0.563903					0.818262				0.820211
							0.996251					0.564593				0.563784					0.818256				0.820206
							0.996245					0.564467				0.563666					0.81825				0.820201
							0.996239					0.564342				0.56355					0.818244				0.820196
							0.996234					0.564219				0.563435					0.818239				0.820191
							0.996228					0.564098				0.563322					0.818233				0.820186
							0.996223					0.563978				0.56321					0.818227				0.820182
							0.996217					0.563859				0.563099					0.818222				0.820178
							0.996212					0.563742				0.56299					0.818217				0.820173
							0.996207					0.563626				0.562882					0.818212				0.820169
							0.996202					0.563511				0.562775					0.818207				0.820165
							0.996198					0.563398				0.56267					0.818202				0.820161
							0.996193					0.563286				0.562566					0.818197				0.820157
							0.996188					0.563176				0.562463					0.818192				0.820153
							0.996184					0.563067				0.562361					0.818188				0.820149
							0.996179					0.562959				0.562261					0.818183				0.820146
							0.996175					0.562852				0.562162					0.818179				0.820142
							0.996171					0.562747				0.562064					0.818175				0.820139
							0.996167					0.562643				0.561968					0.81817				0.820135
							0.996163					0.56254				0.561872					0.818166				0.820132
							0.996159					0.562439				0.561778					0.818162				0.820129
							0.996155					0.562339				0.561685					0.818158				0.820125
							0.996151					0.56224				0.561593					0.818155				0.820122
							0.996148					0.562142				0.561502					0.818151				0.820119
							0.996144					0.562045				0.561412					0.818147				0.820116
							0.99614					0.56195				0.561324					0.818144				0.820114
							0.996137					0.561855				0.561236					0.81814				0.820111
							0.996134					0.561762				0.56115					0.818137				0.820108
							0.996131					0.56167				0.561065					0.818133				0.820105
							0.996127					0.56158				0.56098					0.81813				0.820103
							0.996124					0.56149				0.560897					0.818127				0.8201
							0.996121					0.561401				0.560815					0.818124				0.820098
							0.996118					0.561314				0.560734					0.818121				0.820095
							0.996115					0.561227				0.560654					0.818118				0.820093
							0.996112					0.561142				0.560575					0.818115				0.82009
							0.99611					0.561058				0.560497					0.818112				0.820088
							0.996107					0.560974				0.56042					0.818109				0.820086
							0.996104					0.560892				0.560344					0.818107				0.820084
							0.996102					0.560811				0.560269					0.818104				0.820082
							0.996099					0.560731				0.560195					0.818102				0.82008
							0.996097					0.560651				0.560121					0.818099				0.820078
							0.996094					0.560573				0.560049					0.818097				0.820076
							0.996092					0.560496				0.559978					0.818094				0.820074
							0.99609					0.56042				0.559907					0.818092				0.820072
							0.996088					0.560344				0.559838					0.81809				0.82007
							0.996085					0.56027				0.559769					0.818087				0.820068
							0.996083					0.560197				0.559702					0.818085				0.820066
							0.996081					0.560124				0.559635					0.818083				0.820065
							0.996079					0.560053				0.559569					0.818081				0.820063
							0.996077					0.559982				0.559504					0.818079				0.820061
							0.996075					0.559912				0.559439					0.818077				0.82006
							0.996073					0.559843				0.559376					0.818075				0.820058
							0.996072					0.559775				0.559313					0.818073				0.820057
							0.99607					0.559708				0.559252					0.818071				0.820055
							0.996068					0.559642				0.559191					0.81807				0.820054
							0.996066					0.559577				0.55913					0.818068				0.820053
							0.996065					0.559512				0.559071					0.818066				0.820051
							0.996063					0.559448				0.559012					0.818064				0.82005
							0.996061					0.559385				0.558954					0.818063				0.820049
							0.99606					0.559323				0.558897					0.818061				0.820047
							0.996058					0.559262				0.558841					0.81806				0.820046
							0.996057					0.559201				0.558785					0.818058				0.820045
							0.996055					0.559142				0.558731					0.818057				0.820044
							0.996054					0.559083				0.558676					0.818055				0.820043
							0.996053					0.559025				0.558623					0.818054				0.820041
							0.996051					0.558967				0.55857					0.818052				0.82004
							0.99605					0.55891				0.558518					0.818051				0.820039
							0.996049					0.558854				0.558467					0.81805				0.820038
							0.996047					0.558799				0.558416					0.818049				0.820037
							0.996046					0.558745				0.558366					0.818047				0.820036
							0.996045					0.558691				0.558317					0.818046				0.820035
							0.996044					0.558638				0.558268					0.818045				0.820034
							0.996043					0.558585				0.55822					0.818044				0.820034
							0.996042					0.558534				0.558173					0.818043				0.820033
							0.996041					0.558483				0.558126					0.818042				0.820032
							0.996039					0.558432				0.55808					0.81804				0.820031
							0.996038					0.558383				0.558035					0.818039				0.82003
							0.996037					0.558334				0.55799					0.818038				0.820029
							0.996036					0.558285				0.557946					0.818037				0.820029
							0.996036					0.558238				0.557902					0.818036				0.820028
							0.996035					0.558191				0.557859					0.818036				0.820027
							0.996034					0.558144				0.557817					0.818035				0.820026
							0.996033					0.558098				0.557775					0.818034				0.820026
							0.996032					0.558053				0.557734					0.818033				0.820025
							0.996031					0.558008				0.557693					0.818032				0.820024
							0.99603					0.557964				0.557653					0.818031				0.820024
							0.99603					0.557921				0.557613					0.81803				0.820023
							0.996029					0.557878				0.557574					0.81803				0.820022
							0.996028					0.557836				0.557535					0.818029				0.820022
							0.996027					0.557794				0.557497					0.818028				0.820021
							0.996027					0.557753				0.55746					0.818027				0.820021
							0.996026					0.557712				0.557423					0.818027				0.82002
							0.996025					0.557672				0.557386					0.818026				0.82002
							0.996024					0.557633				0.55735					0.818025				0.820019
							0.996024					0.557594				0.557315					0.818024				0.820018
							0.996023					0.557555				0.55728					0.818024				0.820018
							0.996023					0.557517				0.557246					0.818023				0.820017
							0.996022					0.55748				0.557212					0.818023				0.820017
							0.996021					0.557443				0.557178					0.818022				0.820017
							0.996021					0.557407				0.557145					0.818021				0.820016
							0.99602					0.557371				0.557112					0.818021				0.820016
							0.99602					0.557336				0.55708					0.81802				0.820015
							0.996019					0.557301				0.557049					0.81802				0.820015
							0.996019					0.557266				0.557017					0.818019				0.820014
							0.996018					0.557232				0.556986					0.818019				0.820014
							0.996018					0.557199				0.556956					0.818018				0.820014
							0.996017					0.557166				0.556926					0.818018				0.820013
							0.996017					0.557133				0.556897					0.818017				0.820013
							0.996016					0.557101				0.556868					0.818017				0.820013
							0.996016					0.557069				0.556839					0.818016				0.820012
							0.996015					0.557038				0.556811					0.818016				0.820012
							0.996015					0.557007				0.556783					0.818015				0.820012
							0.996015					0.556977				0.556755					0.818015				0.820011
							0.996014					0.556947				0.556728					0.818015				0.820011
							0.996014					0.556918				0.556701					0.818014				0.820011
							0.996013					0.556889				0.556675					0.818014				0.82001
							0.996013					0.55686				0.556649					0.818013				0.82001
							0.996013					0.556832				0.556624					0.818013				0.82001
							0.996012					0.556804				0.556598					0.818013				0.820009
							0.996012					0.556776				0.556573					0.818012				0.820009
							0.996012					0.556749				0.556549					0.818012				0.820009
							0.996011					0.556722				0.556525					0.818012				0.820009
							0.996011					0.556696				0.556501					0.818011				0.820008
							0.996011					0.55667				0.556478					0.818011				0.820008
							0.996011					0.556644				0.556454					0.818011				0.820008
							0.99601					0.556619				0.556432					0.818011				0.820008
							0.99601					0.556594				0.556409					0.81801				0.820008
							0.99601					0.55657				0.556387					0.81801				0.820007
							0.996009					0.556545				0.556365					0.81801				0.820007
							0.996009					0.556522				0.556344					0.818009				0.820007
							0.996009					0.556498				0.556323					0.818009				0.820007
							0.996009					0.556475				0.556302					0.818009				0.820007
							0.996008					0.556452				0.556281					0.818009				0.820006
							0.996008					0.55643				0.556261					0.818008				0.820006
							0.996008					0.556407				0.556241					0.818008				0.820006
							0.996008					0.556385				0.556221					0.818008				0.820006
							0.996008					0.556364				0.556202					0.818008				0.820006
							0.996007					0.556343				0.556183					0.818008				0.820005
							0.996007					0.556322				0.556164					0.818007				0.820005
							0.996007					0.556301				0.556146					0.818007				0.820005
							0.996007					0.556281				0.556127					0.818007				0.820005
							0.996007					0.556261				0.556109					0.818007				0.820005
							0.996006					0.556241				0.556092					0.818007				0.820005
							0.996006					0.556221				0.556074					0.818006				0.820005
							0.996006					0.556202				0.556057					0.818006				0.820004
							0.996006					0.556183				0.55604					0.818006				0.820004
							0.996006					0.556165				0.556023					0.818006				0.820004
							0.996005					0.556146				0.556007					0.818006				0.820004
							0.996005					0.556128				0.555991					0.818006				0.820004
							0.996005					0.55611				0.555975					0.818005				0.820004
							0.996005					0.556093				0.555959					0.818005				0.820004
							0.996005					0.556076				0.555944					0.818005				0.820004
							0.996005					0.556059				0.555928					0.818005				0.820004
							0.996005					0.556042				0.555913					0.818005				0.820003
							0.996004					0.556025				0.555899					0.818005				0.820003
							0.996004					0.556009				0.555884					0.818005				0.820003
							0.996004					0.555993				0.55587					0.818004				0.820003
							0.996004					0.555977				0.555855					0.818004				0.820003
							0.996004					0.555961				0.555842					0.818004				0.820003
							0.996004					0.555946				0.555828					0.818004				0.820003
							0.996004					0.555931				0.555814					0.818004				0.820003
							0.996004					0.555916				0.555801					0.818004				0.820003
							0.996004					0.555901				0.555788					0.818004				0.820003
							0.996003					0.555887				0.555775					0.818004				0.820003
							0.996003					0.555873				0.555762					0.818003				0.820002
							0.996003					0.555859				0.55575					0.818003				0.820002
							0.996003					0.555845				0.555738					0.818003				0.820002
							0.996003					0.555831				0.555725					0.818003				0.820002
							0.996003					0.555818				0.555714					0.818003				0.820002
							0.996003					0.555805				0.555702					0.818003				0.820002
							0.996003					0.555792				0.55569					0.818003				0.820002
							0.996003					0.555779				0.555679					0.818003				0.820002
							0.996003					0.555766				0.555668					0.818003				0.820002
							0.996003					0.555754				0.555657					0.818003				0.820002
							0.996003					0.555741				0.555646					0.818003				0.820002
							0.996002					0.555729				0.555635					0.818003				0.820002
							0.996002					0.555717				0.555624					0.818002				0.820002
							0.996002					0.555706				0.555614					0.818002				0.820002
							0.996002					0.555694				0.555604					0.818002				0.820002
							0.996002					0.555683				0.555594					0.818002				0.820002
							0.996002					0.555672				0.555584					0.818002				0.820002
							0.996002					0.555661				0.555574					0.818002				0.820001
							0.996002					0.55565				0.555565					0.818002				0.820001
							0.996002					0.555639				0.555555					0.818002				0.820001
							0.996002					0.555629				0.555546					0.818002				0.820001
							0.996002					0.555618				0.555537					0.818002				0.820001
							0.996002					0.555608				0.555528					0.818002				0.820001
							0.996002					0.555598				0.555519					0.818002				0.820001
							0.996002					0.555588				0.55551					0.818002				0.820001
							0.996002					0.555579				0.555501					0.818002				0.820001
							0.996002					0.555569				0.555493					0.818002				0.820001
							0.996002					0.55556				0.555485					0.818002				0.820001
							0.996001					0.55555				0.555476					0.818002				0.820001
							0.996001					0.555541				0.555468					0.818001				0.820001
							0.996001					0.555532				0.555461					0.818001				0.820001
							0.996001					0.555523				0.555453					0.818001				0.820001
							0.996001					0.555515				0.555445					0.818001				0.820001
							0.996001					0.555506				0.555437					0.818001				0.820001
							0.996001					0.555498				0.55543					0.818001				0.820001
							0.996001					0.555489				0.555423					0.818001				0.820001
							0.996001					0.555481				0.555415					0.818001				0.820001
							0.996001					0.555473				0.555408					0.818001				0.820001
							0.996001					0.555465				0.555401					0.818001				0.820001
							0.996001					0.555457				0.555395					0.818001				0.820001
							0.996001					0.55545				0.555388					0.818001				0.820001
							0.996001					0.555442				0.555381					0.818001				0.820001
							0.996001					0.555435				0.555375					0.818001				0.820001
							0.996001					0.555427				0.555368					0.818001				0.820001
							0.996001					0.55542				0.555362					0.818001				0.820001
							0.996001					0.555413				0.555356					0.818001				0.820001
							0.996001					0.555406				0.55535					0.818001				0.820001
							0.996001					0.555399				0.555343					0.818001				0.820001
							0.996001					0.555392				0.555338					0.818001				0.820001
							0.996001					0.555386				0.555332					0.818001				0.820001
							0.996001					0.555379				0.555326					0.818001				0.820001
							0.996001					0.555373				0.55532					0.818001				0.820001
							0.996001					0.555366				0.555315					0.818001				0.820001
							0.996001					0.55536				0.555309					0.818001				0.82
							0.996001					0.555354				0.555304					0.818001				0.82
							0.996001					0.555348				0.555299					0.818001				0.82
							0.996001					0.555342				0.555293					0.818001				0.82
							0.996001					0.555336				0.555288					0.818001				0.82
							0.996001					0.555331				0.555283					0.818001				0.82
							0.996001					0.555325				0.555278					0.818001				0.82
							0.996001					0.555319				0.555273					0.818001				0.82
							0.996001					0.555314				0.555269					0.818001				0.82
							0.996001					0.555308				0.555264					0.818001				0.82
							0.996					0.555303				0.555259					0.818001				0.82
							0.996					0.555298				0.555255					0.818001				0.82
							0.996					0.555293				0.55525					0.818				0.82
							0.996					0.555288				0.555246					0.818				0.82
							0.996					0.555283				0.555242					0.818				0.82
							0.996					0.555278				0.555237					0.818				0.82
							0.996					0.555273				0.555233					0.818				0.82
							0.996					0.555268				0.555229					0.818				0.82
							0.996					0.555264				0.555225					0.818				0.82
							0.996					0.555259				0.555221					0.818				0.82
							0.996					0.555255				0.555217					0.818				0.82
							0.996					0.55525				0.555213					0.818				0.82
							0.996					0.555246				0.555209					0.818				0.82
							0.996					0.555241				0.555206					0.818				0.82
							0.996					0.555237				0.555202					0.818				0.82
							0.996					0.555233				0.555198					0.818				0.82
							0.996					0.555229				0.555195					0.818				0.82
							0.996					0.555225				0.555191					0.818				0.82
							0.996					0.555221				0.555188					0.818				0.82
							0.996					0.555217				0.555185					0.818				0.82
							0.996					0.555213				0.555181					0.818				0.82
							0.996					0.55521				0.555178					0.818				0.82
							0.996					0.555206				0.555175					0.818				0.82
							0.996					0.555202				0.555172					0.818				0.82
							0.996					0.555199				0.555169					0.818				0.82
							0.996					0.555195				0.555166					0.818				0.82
							0.996					0.555192				0.555163					0.818				0.82
							0.996					0.555188				0.55516					0.818				0.82
							0.996					0.555185				0.555157					0.818				0.82
							0.996					0.555182				0.555154					0.818				0.82
							0.996					0.555179				0.555151					0.818				0.82
							0.996					0.555175				0.555148					0.818				0.82
							0.996					0.555172				0.555146					0.818				0.82
							0.996					0.555169				0.555143					0.818				0.82
							0.996					0.555166				0.555141					0.818				0.82
							0.996					0.555163				0.555138					0.818				0.82
							0.996					0.55516				0.555135					0.818				0.82
							0.996					0.555157				0.555133					0.818				0.82
							0.996					0.555155				0.555131					0.818				0.82
							0.996					0.555152				0.555128					0.818				0.82
							0.996					0.555149				0.555126					0.818				0.82
							0.996					0.555146				0.555124					0.818				0.82
							0.996					0.555144				0.555121					0.818				0.82
							0.996					0.555141				0.555119					0.818				0.82
							0.996					0.555139				0.555117					0.818				0.82
							0.996					0.555136				0.555115					0.818				0.82
							0.996					0.555134				0.555113					0.818				0.82
							0.996					0.555131				0.555111					0.818				0.82
							0.996					0.555129				0.555109					0.818				0.82
							0.996					0.555127				0.555106					0.818				0.82
							0.996					0.555124				0.555105					0.818				0.82
							0.996					0.555122				0.555103					0.818				0.82
							0.996					0.55512				0.555101					0.818				0.82
							0.996					0.555118				0.555099					0.818				0.82
[truncated: 2 more rows]

## Sheet: Figure S7
Mode	174
Frequency (cm^-1)	132.32
Coefficient	Contribution (%)	Internal Coordinate
-0.6946	8	BOND Cu53 He65
0.3933	4.5	ANGLE Zr2 Zr5 Zr6
-0.3818	4.4	TORSION Zr2 C32 Zr3 Cu53
0.3042	3.5	ANGLE Zr1 Cu53 Zr5
0.2432	2.8	TORSION Cu53 Zr1 O50 Zr4
0.2379	2.7	ANGLE Zr3 Zr5 C40
-0.2061	2.4	TORSION Cu53 Zr1 C33 O21
-0.1809	2.1	OUT Zr5 Zr6 O26 O29
-0.1652	1.9	TORSION O9 Zr2 Zr3 O22
0.148	1.7	BOND Zr2 O24
-0.139	1.6	OUT Zr4 Zr6 C35 C37
0.1367	1.6	ANGLE O21 Zr4 C36
-0.114	1.3	TORSION O41 Zr1 C33 O10
-0.1098	1.3	TORSION C32 Zr2 Zr5 O28
-0.1048	1.2	TORSION Zr4 O12 C35 O29
-0.1002	1.2	TORSION C35 Zr4 C33 O21
-0.0925	1.1	ANGLE Zr4 Zr3 Cu53
-0.0902	1	TORSION O11 Zr3 Cu53 O15
-0.0834	1	BOND Zr6 O16
0.0811	0.9	BOND Zr6 O17
-0.0803	0.9	ANGLE C31 Zr2 C40
-0.0757	0.9	TORSION O8 Zr2 C32 O22
0.0755	0.9	ANGLE O15 Cu53 He65
0.0724	0.8	BOND Zr3 O19
-0.0666	0.8	ANGLE O14 Zr3 C30
-0.0662	0.8	TORSION Zr3 Zr4 C36 O27
-0.0589	0.7	TORSION O24 Zr2 Zr3 C34
0.0581	0.7	TORSION C39 Zr1 Zr2 O25
0.0565	0.7	TORSION C31 Zr2 C38 O25
0.0513	0.6	BOND Zr1 O23
-0.0511	0.6	TORSION O13 Zr4 Zr6 Zr5
0.0502	0.6	TORSION O20 Zr4 Zr5 O18
-0.0458	0.5	TORSION C30 Zr1 Cu53 He65
-0.0452	0.5	TORSION Zr1 Zr3 Zr2 C38
-0.0447	0.5	BOND Zr2 O25
0.0441	0.5	TORSION O22 Zr3 Zr5 O28
-0.0426	0.5	TORSION O9 Zr2 Zr6 O29
-0.0402	0.5	TORSION Zr6 Zr1 Cu53 O15
-0.0389	0.4	TORSION O7 Zr1 Zr6 O26
-0.0348	0.4	TORSION Zr3 O48 Zr6 C38
0.0339	0.4	ANGLE O19 Zr3 H45
-0.0327	0.4	BOND Zr4 O12
0.0324	0.4	BOND Zr5 O28
0.0323	0.4	TORSION O24 Zr2 Zr5 C34
0.0307	0.4	TORSION O26 Zr6 C39 O17
-0.0253	0.3	ANGLE O18 Zr5 C36
-0.0246	0.3	TORSION O24 Zr2 C40 H59
-0.0234	0.3	ANGLE Zr3 C34 O11
-0.0232	0.3	TORSION C37 Zr3 O22 C32
0.0221	0.3	TORSION C31 Zr4 Zr5 O18
0.0211	0.2	TORSION O7 Zr1 Zr3 O14
-0.0205	0.2	ANGLE O18 C40 H59
0.0199	0.2	ANGLE O9 C32 O22
-0.0168	0.2	TORSION O10 Zr1 Zr4 O12
0.0164	0.2	TORSION O13 Zr4 Zr6 O17

## Sheet: Figure S9
z(Angs)	CuF V(R) kJ/mol		Evib 3He (a.u.)	Evib 4He (a.u.)		z(Angs)	CuX V(R) kJ/mol	X=[(Cu4Cl)(ttmp)2]2	Evib 3He (a.u.)	Evib 4He (a.u.)
1.32294	59.9548		0.00111071	0.000959446		1.32294	86.321		0.000492268	0.000434635
1.37586	28.8389		0.00328808	0.0029115		1.37586	59.0131		0.00124694	0.00112651
1.42878	8.11907		0.00503079	0.00453024		1.42878	39.1276		0.00173291	0.00160579
1.4817	-5.27472		0.00634569	0.00581984		1.4817	24.7479		0.00200939	0.00190889
1.53461	-13.5513		0.00724509	0.00678692		1.53461	14.4405		0.00214727	0.00208212
1.58753	-18.2938		0.00775564	0.00744274		1.58753	7.13552		0.00220749	0.00217181
1.64045	-20.6321		0.00795118	0.00781152		1.64045	2.03527		0.00223098	0.00221347
1.69337	-21.3679		0.007994	0.00795585		1.69337	-1.45354			0.00223154
1.74628	-21.0659			0.00799268		1.74628	-3.77135
1.7992	-20.1209					1.7992	-5.24427
1.85212	-18.8055					1.85212	-6.11308
1.90504	-17.305					1.90504	-6.55496
1.95796	-15.7432					1.95796	-6.69974
2.01087	-14.2003					2.01087	-6.64209
2.06379	-12.726					2.06379	-6.45061
2.11671	-11.3491					2.11671	-6.17465
2.16963	-10.0839					2.16963	-5.84936
2.22254	-8.93542					2.22254	-5.49948
2.27546	-7.90239					2.27546	-5.14213
2.32838	-6.9797					2.32838	-4.78887
2.3813	-6.16001					2.3813	-4.44728
2.43422	-5.43489					2.43422	-4.12207
2.48713	-4.7955					2.48713	-3.81591
2.54005	-4.2331					2.54005	-3.53006
2.59297	-3.73934					2.59297	-3.26479
2.64589	-3.30642					2.64589	-3.01973
2.6988	-2.92719					2.6988	-2.79409
2.75172	-2.59517					2.75172	-2.58682
2.80464	-2.30455					2.80464	-2.39673
2.85756	-2.05015					2.85756	-2.22257
2.91047	-1.82739					2.91047	-2.0631
2.96339	-1.63223					2.96339	-1.91711
3.01631	-1.46113					3.01631	-1.78344
3.06923	-1.31099					3.06923	-1.661
3.12215	-1.1791					3.12215	-1.54879
3.17506	-1.0631					3.17506	-1.44587
3.22798	-0.960933					3.22798	-1.3514
3.2809	-0.870818					3.2809	-1.2646
3.33382	-0.791203					3.33382	-1.18476
3.38673	-0.720742					3.38673	-1.11124
3.43965	-0.658268					3.43965	-1.04347
3.49257	-0.602768					3.49257	-0.980915
3.54549	-0.553363					3.54549	-0.923116
3.59841	-0.509291					3.59841	-0.869642
3.65132	-0.469889					3.65132	-0.82011
3.70424	-0.434585					3.70424	-0.774175
3.75716	-0.402878					3.75716	-0.731524
3.81008	-0.374337					3.81008	-0.691875
3.86299	-0.348583					3.86299	-0.654975
3.91591	-0.325289					3.91591	-0.620593
3.96883	-0.304169					3.96883	-0.588523
4.02175	-0.284974					4.02175	-0.558574
4.07466	-0.267487					4.07466	-0.530578
4.12758	-0.251519					4.12758	-0.504379
4.1805	-0.236903					4.1805	-0.479837
4.23342	-0.223493					4.23342	-0.456824
4.28634	-0.211163					4.28634	-0.435224
4.33925	-0.1998					4.33925	-0.414932
4.39217	-0.189306					4.39217	-0.39585
4.44509	-0.179594					4.44509	-0.37789
4.49801	-0.170588					4.49801	-0.360972
4.55092	-0.162219					4.55092	-0.345022
4.60384	-0.154429					4.60384	-0.329972
4.65676	-0.147165					4.65676	-0.31576
4.70968	-0.140378					4.70968	-0.302329
4.76259	-0.134027					4.76259	-0.289627
4.81551	-0.128075					4.81551	-0.277606
4.86843	-0.122488					4.86843	-0.26622
4.92135	-0.117236					4.92135	-0.25543
4.97427	-0.112293					4.97427	-0.245196
5.02718	-0.107634					5.02718	-0.235484
5.0801	-0.103237					5.0801	-0.226262
5.13302	-0.0990834					5.13302	-0.217499
5.18594	-0.0951544					5.18594	-0.209168
5.23885	-0.0914343					5.23885	-0.201242
5.29177	-0.0879085					5.29177	-0.193698
5.34469	-0.0845635					5.34469	-0.186514
5.39761	-0.0813873					5.39761	-0.179668
5.45053	-0.0783687					5.45053	-0.173141
5.50344	-0.0754975					5.50344	-0.166915
5.55636	-0.0727645					5.55636	-0.160973
5.60928	-0.070161					5.60928	-0.1553
5.6622	-0.0676792					5.6622	-0.149881
5.71511	-0.0653118					5.71511	-0.144701
5.76803	-0.0630519					5.76803	-0.139749
5.82095	-0.0608935					5.82095	-0.135012
5.87387	-0.0588307					5.87387	-0.130478
5.92678	-0.0568583					5.92678	-0.126138
5.9797	-0.0549711					5.9797	-0.121981
6.03262	-0.0531646					6.03262	-0.117997
6.08554	-0.0514344					6.08554	-0.114179
6.13846	-0.0497766					6.13846	-0.110517
6.19137	-0.0481874					6.19137	-0.107004
6.24429	-0.0466631					6.24429	-0.103633
6.29721	-0.0452006					6.29721	-0.100397
6.35013	-0.0437968					6.35013	-0.0972884
6.40304	-0.0424486					6.40304	-0.0943022
6.45596	-0.0411535					6.45596	-0.0914323
6.50888	-0.0399088					6.50888	-0.0886732
6.5618	-0.0387122					6.5618	-0.0860197

## Sheet: Figure S10
Cu[(Cu4Cl)(ttmp)2]2	q	q	q	q	S	S		CuF	q	q	q	q	S	S
temp (K)	3He-full	3He-approx	4He-full	4He-approx	4He/3He-full	4He/3He-approx		temp (K)	3He-full	3He-approx	4He-full	4He-approx	4He/3He-full	4He/3He-approx
20	0.000421247	0.000421244	0.00104648	0.00104647	2.48425	2.48422		20	2.42045e-08	2.42045e-08	2.63699e-07	2.63699e-07	10.8946	10.8946
21	0.000609924	0.000609917	0.00145096	0.00145092	2.37892	2.37888		21	5.57915e-08	5.57915e-08	5.42486e-07	5.42486e-07	9.72345	9.72345
22	0.000853892	0.000853876	0.0019529	0.00195281	2.28705	2.287		22	1.19198e-07	1.19198e-07	1.04517e-06	1.04517e-06	8.76838	8.76838
23	0.00116098	0.00116095	0.00256147	0.00256129	2.20629	2.20621		23	2.38397e-07	2.38397e-07	1.90206e-06	1.90206e-06	7.97853	7.97853
24	0.00153863	0.00153855	0.00328462	0.00328429	2.13478	2.13466		24	4.50036e-07	4.50036e-07	3.29298e-06	3.29298e-06	7.31717	7.31717
25	0.00199369	0.00199356	0.00412904	0.00412845	2.07105	2.07089		25	8.07453e-07	8.07453e-07	5.45615e-06	5.45615e-06	6.75724	6.75724
26	0.00253241	0.00253216	0.00510009	0.00509908	2.01393	2.01373		26	1.38503e-06	1.38503e-06	8.69588e-06	8.69588e-06	6.27849	6.27849
27	0.00316023	0.0031598	0.00620186	0.00620019	1.96247	1.96221		27	2.28266e-06	2.28266e-06	1.33889e-05	1.33889e-05	5.8655	5.8655
28	0.00388187	0.00388114	0.00743721	0.00743457	1.91588	1.91556		28	3.63016e-06	3.63016e-06	1.9989e-05	1.9989e-05	5.50637	5.50637
29	0.00470122	0.00470004	0.00880787	0.00880382	1.87353	1.87314		29	5.59132e-06	5.59132e-06	2.90291e-05	2.90291e-05	5.1918	5.1918
30	0.0056214	0.00561957	0.0103145	0.0103085	1.83487	1.83439		30	8.36753e-06	8.36753e-06	4.11218e-05	4.11218e-05	4.91444	4.91444
31	0.00664478	0.006642	0.011957	0.0119482	1.79946	1.79889		31	1.22007e-05	1.22007e-05	5.69578e-05	5.69578e-05	4.66841	4.66841
32	0.00777301	0.00776891	0.0137342	0.0137217	1.76691	1.76624		32	1.73754e-05	1.73754e-05	7.73023e-05	7.73023e-05	4.44895	4.44895
33	0.00900707	0.00900115	0.0156443	0.0156271	1.73689	1.73612		33	2.42203e-05	2.42203e-05	0.000102989	0.000102989	4.25219	4.25219
34	0.0103473	0.010339	0.0176851	0.0176617	1.70915	1.70826		34	3.31085e-05	3.31085e-05	0.000134916	0.000134916	4.07497	4.07497
35	0.0117936	0.0117821	0.0198537	0.0198224	1.68342	1.68242		35	4.44571e-05	4.44571e-05	0.000174034	0.000174034	3.91464	3.91464
36	0.0133453	0.0133296	0.0221468	0.0221057	1.65952	1.65838		36	5.87261e-05	5.87261e-05	0.00022134	0.00022134	3.76902	3.76902
37	0.0150013	0.0149803	0.0245609	0.0245076	1.63725	1.63599		37	7.64165e-05	7.64165e-05	0.00027787	0.00027787	3.63626	3.63626
38	0.0167601	0.0167325	0.0270922	0.0270241	1.61647	1.61507		38	9.80673e-05	9.80673e-05	0.000344687	0.000344687	3.5148	3.5148
39	0.0186199	0.0185841	0.0297366	0.0296507	1.59703	1.59549		39	0.000124253	0.000124253	0.000422872	0.000422872	3.40332	3.40332
40	0.0205787	0.0205329	0.03249	0.032383	1.57882	1.57713		40	0.000155578	0.000155578	0.000513516	0.000513516	3.3007	3.3007
41	0.0226342	0.0225763	0.0353483	0.0352164	1.56172	1.55988		41	0.000192676	0.000192676	0.00061771	0.00061771	3.20595	3.20595
42	0.024784	0.0247116	0.0383073	0.0381462	1.54565	1.54366		42	0.000236202	0.000236202	0.000736537	0.000736537	3.11825	3.11825
43	0.0270255	0.0269358	0.0413627	0.041168	1.53051	1.52837		43	0.000286831	0.000286831	0.000871065	0.000871065	3.03686	3.03686
44	0.029356	0.0292461	0.0445105	0.044277	1.51623	1.51394		44	0.000345251	0.000345251	0.00102234	0.00102234	2.96115	2.96115
45	0.0317728	0.0316393	0.0477466	0.0474688	1.50275	1.50031		45	0.000412159	0.000412159	0.00119137	0.00119137	2.89057	2.89057
46	0.034273	0.0341123	0.0510669	0.050739	1.49	1.48741		46	0.000488259	0.000488259	0.00137915	0.00137915	2.82463	2.82463
47	0.036854	0.0366618	0.0544676	0.0540832	1.47793	1.47519		47	0.000574255	0.000574255	0.00158662	0.00158662	2.76291	2.76292
48	0.0395128	0.0392848	0.057945	0.0574973	1.46649	1.4636		48	0.000670847	0.000670847	0.00181466	0.00181466	2.70503	2.70503
49	0.0422467	0.041978	0.0614955	0.0609771	1.45563	1.4526		49	0.000778729	0.000778729	0.00206414	0.00206414	2.65065	2.65066
50	0.045053	0.0447384	0.0651156	0.0645188	1.44531	1.44214		50	0.000898585	0.000898584	0.00233585	0.00233585	2.59948	2.59948
51	0.0479289	0.0475628	0.068802	0.0681186	1.4355	1.43218		51	0.00103108	0.00103108	0.00263054	0.00263054	2.55124	2.55124
52	0.0508719	0.0504481	0.0725514	0.0717729	1.42616	1.42271		52	0.00117687	0.00117687	0.0029489	0.0029489	2.5057	2.50571
53	0.0538793	0.0533915	0.076361	0.0754781	1.41726	1.41367		53	0.00133659	0.00133659	0.00329157	0.00329158	2.46265	2.46266
54	0.0569487	0.05639	0.0802278	0.079231	1.40877	1.40505		54	0.00151085	0.00151085	0.00365913	0.00365914	2.4219	2.42191
55	0.0600777	0.0594407	0.0841491	0.0830284	1.40067	1.39683		55	0.00170024	0.00170024	0.00405211	0.00405212	2.38326	2.38327
56	0.063264	0.0625411	0.0881224	0.0868673	1.39293	1.38896		56	0.00190531	0.00190531	0.00447098	0.004471	2.34659	2.3466
57	0.0665054	0.0656883	0.0921453	0.0907449	1.38553	1.38145		57	0.0021266	0.0021266	0.00491615	0.00491617	2.31175	2.31176
58	0.0697997	0.0688798	0.0962155	0.0946583	1.37845	1.37425		58	0.00236461	0.00236461	0.00538799	0.00538802	2.27859	2.27861
59	0.073145	0.0721133	0.100331	0.0986051	1.37167	1.36736		59	0.00261983	0.00261983	0.00588681	0.00588684	2.24701	2.24703
60	0.0765392	0.0753862	0.104489	0.102583	1.36517	1.36076		60	0.0028927	0.00289269	0.00641285	0.00641289	2.21691	2.21693
61	0.0799805	0.0786964	0.108689	0.106589	1.35894	1.35443		61	0.00318363	0.00318362	0.00696633	0.00696638	2.18817	2.18819
62	0.0834673	0.0820416	0.112928	0.110622	1.35297	1.34836		62	0.003493	0.00349299	0.0075474	0.00754747	2.16072	2.16075
63	0.0869977	0.0854197	0.117206	0.114679	1.34723	1.34253		63	0.00382118	0.00382116	0.00815619	0.00815627	2.13447	2.1345
64	0.0905703	0.0888288	0.12152	0.118758	1.34171	1.33693		64	0.00416847	0.00416846	0.00879275	0.00879285	2.10935	2.10938
65	0.0941837	0.0922669	0.125868	0.122858	1.33641	1.33155		65	0.00453518	0.00453516	0.00945711	0.00945724	2.08528	2.08532
66	0.0978363	0.0957322	0.130251	0.126977	1.33132	1.32638		66	0.00492156	0.00492153	0.0101493	0.0101494	2.0622	2.06225
67	0.101527	0.0992229	0.134666	0.131113	1.32641	1.3214		67	0.00532784	0.00532781	0.0108691	0.0108693	2.04007	2.04011
68	0.105254	0.102737	0.139113	0.135265	1.32169	1.31661		68	0.00575423	0.00575419	0.0116167	0.0116169	2.01881	2.01886
69	0.109017	0.106274	0.143591	0.139431	1.31714	1.31199		69	0.00620089	0.00620084	0.0123917	0.012392	1.99838	1.99844
70	0.112815	0.109832	0.148098	0.14361	1.31275	1.30755		70	0.00666797	0.00666791	0.0131942	0.0131945	1.97874	1.9788
71	0.116646	0.113408	0.152633	0.147801	1.30852	1.30326		71	0.00715559	0.00715552	0.0140238	0.0140241	1.95983	1.95991
72	0.120509	0.117003	0.157197	0.152002	1.30444	1.29913		72	0.00766384	0.00766375	0.0148804	0.0148808	1.94163	1.94171
73	0.124405	0.120614	0.161788	0.156212	1.3005	1.29514		73	0.00819278	0.00819267	0.0157637	0.0157642	1.92409	1.92418
74	0.128331	0.124241	0.166406	0.160431	1.29669	1.29129		74	0.00874246	0.00874232	0.0166735	0.0166741	1.90718	1.90728
75	0.132287	0.127882	0.17105	0.164658	1.29302	1.28758		75	0.00931289	0.00931272	0.0176094	0.0176102	1.89087	1.89098
76	0.136273	0.131536	0.17572	0.168891	1.28947	1.28399		76	0.00990406	0.00990387	0.0185713	0.0185721	1.87512	1.87524
77	0.140288	0.135203	0.180415	0.173129	1.28603	1.28052		77	0.010516	0.0105157	0.0195588	0.0195597	1.85992	1.86005
78	0.144331	0.13888	0.185135	0.177373	1.28271	1.27717		78	0.0111485	0.0111483	0.0205715	0.0205726	1.84522	1.84536
79	0.148402	0.142568	0.189879	0.18162	1.27949	1.27392		79	0.0118017	0.0118014	0.021609	0.0216103	1.83101	1.83116
80	0.1525	0.146265	0.194648	0.185871	1.27638	1.27079		80	0.0124754	0.012475	0.0226711	0.0226725	1.81727	1.81743
	0.156625	0.14997	0.199441	0.190125	1.27337	1.26775			0.0131695	0.0131691	0.0237573	0.0237589	1.80396	1.80414
	0.160776	0.153684	0.204257	0.194381	1.27045	1.26481			0.0138839	0.0138835	0.0248673	0.0248691	1.79108	1.79128
	0.164953	0.157404	0.209097	0.198639	1.26762	1.26197			0.0146185	0.014618	0.0260006	0.0260027	1.77861	1.77882
	0.169155	0.161131	0.21396	0.202897	1.26487	1.25921			0.0153732	0.0153725	0.0271569	0.0271592	1.76651	1.76674
	0.173383	0.164863	0.218847	0.207157	1.26221	1.25654			0.0161476	0.0161469	0.0283357	0.0283383	1.75479	1.75503
	0.177637	0.1686	0.223757	0.211416	1.25963	1.25395			0.0169418	0.0169409	0.0295366	0.0295395	1.74342	1.74368
	0.181914	0.172342	0.22869	0.215676	1.25713	1.25144			0.0177555	0.0177545	0.0307592	0.0307625	1.73238	1.73266
	0.186217	0.176087	0.233646	0.219934	1.2547	1.24901			0.0185885	0.0185873	0.0320031	0.0320067	1.72167	1.72196
	0.190544	0.179836	0.238626	0.224192	1.25234	1.24665			0.0194405	0.0194393	0.0332679	0.0332719	1.71126	1.71158
	0.194894	0.183588	0.243628	0.228449	1.25005	1.24435			0.0203115	0.0203101	0.034553	0.0345575	1.70116	1.70149
	0.199269	0.187343	0.248653	0.232704	1.24783	1.24213			0.0212011	0.0211995	0.0358581	0.035863	1.69133	1.69169
	0.203668	0.191099	0.253702	0.236957	1.24566	1.23997			0.0221092	0.0221074	0.0371828	0.0371882	1.68178	1.68216
	0.208091	0.194857	0.258773	0.241207	1.24356	1.23787			0.0230354	0.0230334	0.0385266	0.0385326	1.67249	1.6729
	0.212537	0.198616	0.263868	0.245456	1.24152	1.23583			0.0239796	0.0239774	0.0398891	0.0398956	1.66346	1.66389
	0.217006	0.202376	0.268986	0.249702	1.23953	1.23385			0.0249415	0.024939	0.0412699	0.041277	1.65467	1.65512
	0.221499	0.206137	0.274127	0.253945	1.2376	1.23192			0.0259209	0.0259181	0.0426685	0.0426762	1.64611	1.64658
	0.226016	0.209898	0.279291	0.258185	1.23572	1.23005			0.0269174	0.0269143	0.0440845	0.044093	1.63777	1.63827
	0.230555	0.213659	0.284479	0.262422	1.23389	1.22823			0.0279309	0.0279275	0.0455175	0.0455267	1.62965	1.63018
	0.235118	0.217419	0.28969	0.266656	1.23211	1.22646			0.028961	0.0289572	0.0469671	0.0469771	1.62174	1.62229
	0.239704	0.221179	0.294925	0.270886	1.23037	1.22474			0.0300075	0.0300033	0.0484328	0.0484437	1.61403	1.61461
	0.244313	0.224938	0.300184	0.275112	1.22868	1.22306			0.0310701	0.0310656	0.0499143	0.0499261	1.60651	1.60712
	0.248945	0.228696	0.305466	0.279335	1.22704	1.22143			0.0321486	0.0321436	0.0514112	0.0514239	1.59918	1.59982
	0.2536	0.232453	0.310772	0.283554	1.22544	1.21984			0.0332426	0.0332372	0.052923	0.0529367	1.59202	1.5927
	0.258278	0.236208	0.316101	0.287769	1.22388	1.21829			0.034352	0.034346	0.0544495	0.0544642	1.58505	1.58575
	0.262979	0.239962	0.321455	0.291981	1.22236	1.21678			0.0354763	0.0354698	0.05599	0.0560059	1.57824	1.57897
	0.267703	0.243714	0.326832	0.296188	1.22087	1.21531			0.0366155	0.0366084	0.0575444	0.0575614	1.57159	1.57236
	0.27245	0.247463	0.332234	0.300391	1.21943	1.21388			0.0377691	0.0377613	0.0591122	0.0591304	1.5651	1.5659
	0.27722	0.251211	0.337659	0.304589	1.21802	1.21248			0.0389368	0.0389284	0.0606931	0.0607126	1.55876	1.55959
	0.282012	0.254957	0.343109	0.308784	1.21665	1.21112			0.0401186	0.0401095	0.0622867	0.0623075	1.55256	1.55344
	0.286828	0.2587	0.348583	0.312974	1.21531	1.2098			0.041314	0.0413041	0.0638926	0.0639148	1.54651	1.54742
	0.291666	0.262441	0.354082	0.31716	1.214	1.2085			0.0425227	0.042512	0.0655105	0.0655341	1.5406	1.54154
	0.296526	0.266179	0.359604	0.321342	1.21272	1.20724			0.0437446	0.043733	0.06714	0.0671651	1.53482	1.5358
	0.30141	0.269914	0.365151	0.325519	1.21148	1.20601			0.0449793	0.0449669	0.0687809	0.0688075	1.52917	1.53018
	0.306316	0.273647	0.370723	0.329692	1.21026	1.20481			0.0462266	0.0462132	0.0704327	0.070461	1.52364	1.52469
	0.311245	0.277377	0.376319	0.33386	1.20908	1.20363			0.0474863	0.0474718	0.0720951	0.0721251	1.51823	1.51933
	0.316196	0.281104	0.381939	0.338024	1.20792	1.20249			0.0487579	0.0487424	0.0737679	0.0737997	1.51294	1.51408
	0.32117	0.284827	0.387584	0.342183	1.20679	1.20137			0.0500414	0.0500247	0.0754508	0.0754843	1.50777	1.50894
	0.326166	0.288548	0.393253	0.346338	1.20568	1.20028			0.0513364	0.0513185	0.0771433	0.0771787	1.5027	1.50392
	0.331184	0.292266	0.398947	0.350489	1.20461	1.19921			0.0526427	0.0526236	0.0788453	0.0788826	1.49774	1.499
	0.336226	0.29598	0.404665	0.354635	1.20355	1.19817			0.0539601	0.0539396	0.0805564	0.0805957	1.49289	1.49419
	0.341289	0.299692	0.410408	0.358777	1.20252	1.19715			0.0552882	0.0552663	0.0822763	0.0823177	1.48813	1.48947
	0.346374	0.3034	0.416175	0.362914	1.20152	1.19616			0.0566269	0.0566035	0.0840048	0.0840483	1.48348	1.48486
	0.351482	0.307105	0.421966	0.367047	1.20053	1.19519			0.0579759	0.0579509	0.0857416	0.0857873	1.47892	1.48034
	0.356612	0.310806	0.427782	0.371175	1.19957	1.19423			0.059335	0.0593083	0.0874864	0.0875343	1.47445	1.47592
	0.361764	0.314504	0.433622	0.375299	1.19863	1.19331			0.0607039	0.0606755	0.089239	0.0892892	1.47007	1.47159
	0.366937	0.318199	0.439487	0.379419	1.19772	1.1924			0.0620824	0.0620522	0.0909991	0.0910517	1.46578	1.46734
	0.372133	0.32189	0.445376	0.383534	1.19682	1.19151			0.0634703	0.0634382	0.0927665	0.0928214	1.46157	1.46318
	0.37735	0.325578	0.451289	0.387645	1.19594	1.19064			0.0648673	0.0648333	0.0945409	0.0945983	1.45745	1.4591
	0.382589	0.329262	0.457226	0.391752	1.19508	1.18979			0.0662733	0.0662372	0.0963221	0.096382	1.45341	1.4551
	0.38785	0.332943	0.463187	0.395855	1.19424	1.18896			0.067688	0.0676497	0.0981098	0.0981723	1.44944	1.45119
	0.393132	0.336621	0.469172	0.399953	1.19342	1.18814			0.0691111	0.0690706	0.0999039	0.0999691	1.44555	1.44735
	0.398435	0.340295	0.475181	0.404047	1.19262	1.18734			0.0705426	0.0704997	0.101704	0.101772	1.44174	1.44358
	0.40376	0.343965	0.481214	0.408137	1.19183	1.18656			0.0719822	0.0719369	0.10351	0.103581	1.438	1.43988
	0.409105	0.347632	0.48727	0.412222	1.19106	1.1858			0.0734297	0.0733817	0.105322	0.105395	1.43433	1.43626
	0.414472	0.351296	0.49335	0.416304	1.19031	1.18505			0.0748848	0.0748342	0.107139	0.107216	1.43072	1.43271
	0.419859	0.354956	0.499454	0.420381	1.18957	1.18432			0.0763475	0.0762941	0.108962	0.109041	1.42719	1.42922
	0.425268	0.358613	0.50558	0.424454	1.18885	1.1836			0.0778175	0.0777611	0.11079	0.110872	1.42371	1.4258
	0.430697	0.362266	0.51173	0.428524	1.18815	1.1829			0.0792945	0.0792352	0.112623	0.112707	1.42031	1.42244
	0.436146	0.365916	0.517903	0.432589	1.18745	1.18221			0.0807786	0.0807161	0.11446	0.114548	1.41696	1.41914
	0.441615	0.369562	0.524099	0.436651	1.18678	1.18153			0.0822693	0.0822036	0.116302	0.116393	1.41367	1.41591
	0.447105	0.373205	0.530318	0.440708	1.18611	1.18087			0.0837667	0.0836975	0.118149	0.118242	1.41045	1.41273
	0.452615	0.376845	0.536559	0.444762	1.18547	1.18022			0.0852704	0.0851977	0.119999	0.120096	1.40728	1.40961
	0.458144	0.380481	0.542823	0.448811	1.18483	1.17959			0.0867804	0.086704	0.121854	0.121954	1.40416	1.40655
	0.463694	0.384114	0.549109	0.452857	1.18421	1.17897			0.0882964	0.0882163	0.123713	0.123815	1.40111	1.40354
	0.469262	0.387743	0.555418	0.456899	1.1836	1.17836			0.0898184	0.0897343	0.125575	0.125681	1.3981	1.40059
	0.474851	0.391369	0.561748	0.460938	1.183	1.17776			0.0913461	0.0912579	0.127441	0.12755	1.39515	1.39769
	0.480458	0.394992	0.5681	0.464972	1.18241	1.17717			0.0928794	0.092787	0.129311	0.129423	1.39224	1.39484
	0.486084	0.398611	0.574474	0.469003	1.18184	1.17659			0.0944181	0.0943213	0.131184	0.131299	1.38939	1.39204
	0.49173	0.402227	0.580869	0.473031	1.18128	1.17603			0.0959621	0.0958608	0.13306	0.133178	1.38659	1.38929
	0.497393	0.40584	0.587286	0.477055	1.18073	1.17547			0.0975113	0.0974053	0.134939	0.13506	1.38383	1.38658
	0.503076	0.40945	0.593723	0.481075	1.18019	1.17493			0.0990655	0.0989546	0.136821	0.136946	1.38112	1.38392
	0.508777	0.413056	0.600182	0.485091	1.17966	1.1744			0.100625	0.100509	0.138706	0.138834	1.37845	1.38131
	0.514495	0.416659	0.606661	0.489105	1.17914	1.17387			0.102188	0.102067	0.140594	0.140725	1.37583	1.37874
	0.520232	0.420259	0.61316	0.493114	1.17863	1.17336			0.103757	0.10363	0.142484	0.142618	1.37325	1.37622
	0.525987	0.423856	0.61968	0.497121	1.17813	1.17285			0.105329	0.105197	0.144377	0.144514	1.37072	1.37374
	0.531759	0.42745	0.62622	0.501124	1.17764	1.17236			0.106907	0.106769	0.146272	0.146412	1.36822	1.3713
	0.537548	0.43104	0.63278	0.505123	1.17716	1.17187			0.108488	0.108344	0.148169	0.148312	1.36577	1.3689
	0.543354	0.434628	0.639359	0.50912	1.17669	1.17139			0.110073	0.109924	0.150069	0.150215	1.36335	1.36654
	0.549178	0.438212	0.645958	0.513113	1.17623	1.17092			0.111663	0.111507	0.151971	0.152119	1.36098	1.36421
	0.555018	0.441793	0.652576	0.517103	1.17577	1.17046			0.113256	0.113094	0.153874	0.154026	1.35864	1.36193
	0.560875	0.445372	0.659213	0.521089	1.17533	1.17001			0.114853	0.114684	0.15578	0.155934	1.35634	1.35968
	0.566748	0.448947	0.665869	0.525073	1.17489	1.16957			0.116454	0.116278	0.157687	0.157844	1.35407	1.35747
	0.572637	0.452519	0.672543	0.529053	1.17447	1.16913			0.118058	0.117875	0.159596	0.159756	1.35184	1.3553
	0.578542	0.456089	0.679235	0.53303	1.17405	1.1687			0.119666	0.119475	0.161506	0.161669	1.34965	1.35316
	0.584463	0.459655	0.685946	0.537005	1.17364	1.16828			0.121276	0.121079	0.163419	0.163583	1.34749	1.35105
	0.590399	0.463218	0.692674	0.540976	1.17323	1.16786			0.122891	0.122685	0.165332	0.165499	1.34536	1.34898
	0.596351	0.466779	0.69942	0.544944	1.17283	1.16746			0.124508	0.124294	0.167247	0.167417	1.34327	1.34694
	0.602317	0.470337	0.706184	0.548909	1.17244	1.16706			0.126128	0.125906	0.169163	0.169335	1.3412	1.34493
	0.608299	0.473892	0.712964	0.552871	1.17206	1.16666			0.127751	0.127521	0.171081	0.171255	1.33917	1.34296
	0.614295	0.477444	0.719761	0.556831	1.17169	1.16627			0.129377	0.129138	0.173	0.173176	1.33717	1.34101
	0.620305	0.480994	0.726575	0.560787	1.17132	1.16589			0.131006	0.130758	0.17492	0.175098	1.3352	1.33909
	0.62633	0.48454	0.733405	0.564741	1.17096	1.16552			0.132638	0.132381	0.17684	0.17702	1.33326	1.33721
	0.632369	0.488084	0.740252	0.568692	1.1706	1.16515			0.134272	0.134005	0.178762	0.178944	1.33134	1.33535
	0.638421	0.491625	0.747114	0.57264	1.17025	1.16479			0.135909	0.135632	0.180685	0.180868	1.32946	1.33352
	0.644487	0.495164	0.753992	0.576586	1.16991	1.16443			0.137548	0.137261	0.182609	0.182793	1.3276	1.33172
	0.650566	0.4987	0.760885	0.580529	1.16957	1.16408			0.139189	0.138893	0.184533	0.184719	1.32577	1.32994
	0.656659	0.502233	0.767794	0.584469	1.16924	1.16374			0.140833	0.140526	0.186458	0.186645	1.32397	1.32819
	0.662764	0.505764	0.774717	0.588406	1.16892	1.1634			0.142479	0.142161	0.188384	0.188572	1.32219	1.32647
	0.668882	0.509292	0.781655	0.592341	1.1686	1.16307			0.144127	0.143798	0.190311	0.1905	1.32044	1.32477
	0.675012	0.512818	0.788607	0.596273	1.16829	1.16274			0.145777	0.145437	0.192238	0.192427	1.31871	1.3231
	0.681155	0.516341	0.795574	0.600203	1.16798	1.16242			0.147429	0.147077	0.194165	0.194356	1.31701	1.32145
	0.68731	0.519862	0.802555	0.60413	1.16768	1.1621			0.149083	0.148719	0.196094	0.196284	1.31534	1.31983
	0.693476	0.52338	0.809549	0.608055	1.16738	1.16179			0.150739	0.150363	0.198022	0.198213	1.31368	1.31823
	0.699654	0.526895	0.816556	0.611977	1.16709	1.16148			0.152396	0.152008	0.199952	0.200142	1.31205	1.31665
	0.705843	0.530409	0.823577	0.615897	1.1668	1.16118			0.154056	0.153655	0.201881	0.202071	1.31044	1.3151
	0.712044	0.533919	0.830611	0.619815	1.16652	1.16088			0.155717	0.155303	0.203811	0.204001	1.30886	1.31357
	0.718255	0.537428	0.837657	0.62373	1.16624	1.16058			0.15738	0.156952	0.205741	0.20593	1.30729	1.31206
	0.724477	0.540934	0.844716	0.627642	1.16597	1.16029			0.159044	0.158603	0.207672	0.20786	1.30575	1.31057
	0.73071	0.544438	0.851787	0.631553	1.1657	1.16001			0.16071	0.160254	0.209603	0.209789	1.30423	1.3091
	0.736953	0.547939	0.85887	0.635461	1.16543	1.15973			0.162378	0.161907	0.211534	0.211719	1.30273	1.30766
	0.743206	0.551438	0.865964	0.639367	1.16517	1.15945			0.164046	0.163561	0.213465	0.213649	1.30125	1.30623
	0.749468	0.554935	0.87307	0.64327	1.16492	1.15918			0.165717	0.165216	0.215397	0.215578	1.29979	1.30482
	0.755741	0.55843	0.880188	0.647172	1.16467	1.15891			0.167388	0.166872	0.217328	0.217507	1.29835	1.30344
	0.762022	0.561923	0.887316	0.651071	1.16442	1.15865			0.169061	0.168529	0.21926	0.219437	1.29693	1.30207
	0.768313	0.565413	0.894455	0.654968	1.16418	1.15839			0.170735	0.170187	0.221192	0.221366	1.29553	1.30072
	0.774613	0.568901	0.901604	0.658863	1.16394	1.15813			0.17241	0.171846	0.223124	0.223295	1.29414	1.29939
	0.780921	0.572387	0.908764	0.662756	1.16371	1.15788			0.174087	0.173505	0.225055	0.225223	1.29278	1.29808
	0.787239	0.575871	0.915933	0.666646	1.16348	1.15763			0.175764	0.175165	0.226987	0.227151	1.29143	1.29678
	0.793564	0.579353	0.923112	0.670535	1.16325	1.15739			0.177443	0.176826	0.228919	0.229079	1.2901	1.29551
	0.799898	0.582832	0.930301	0.674421	1.16303	1.15715			0.179123	0.178487	0.230851	0.231007	1.28879	1.29425
	0.806239	0.58631	0.937499	0.678306	1.16281	1.15691			0.180804	0.180149	0.232783	0.232934	1.28749	1.293
	0.812588	0.589785	0.944707	0.682188	1.16259	1.15667			0.182485	0.181812	0.234715	0.234861	1.28621	1.29178
	0.818945	0.593259	0.951923	0.686069	1.16238	1.15644			0.184168	0.183475	0.236647	0.236787	1.28495	1.29057
	0.825309	0.59673	0.959147	0.689948	1.16217	1.15621			0.185851	0.185139	0.238579	0.238713	1.28371	1.28937
	0.83168	0.6002	0.96638	0.693824	1.16196	1.15599			0.187536	0.186803	0.24051	0.240639	1.28248	1.2882
	0.838058	0.603667	0.973621	0.697699	1.16176	1.15577			0.189221	0.188467	0.242442	0.242564	1.28126	1.28703
	0.844443	0.607133	0.98087	0.701572	1.16156	1.15555			0.190907	0.190132	0.244373	0.244488	1.28006	1.28589
	0.850834	0.610597	0.988126	0.705443	1.16136	1.15533			0.192594	0.191797	0.246305	0.246412	1.27888	1.28475
	0.857232	0.614059	0.99539	0.709312	1.16117	1.15512			0.194282	0.193463	0.248236	0.248336	1.27771	1.28364
	0.863635	0.617518	1.00266	0.713179	1.16098	1.15491			0.19597	0.195129	0.250167	0.250259	1.27655	1.28253
	0.870045	0.620977	1.00994	0.717045	1.16079	1.15471			0.197659	0.196795	0.252097	0.252181	1.27541	1.28144
	0.87646	0.624433	1.01722	0.720908	1.16061	1.1545			0.199349	0.198461	0.254028	0.254103	1.27429	1.28037
	0.882881	0.627887	1.02452	0.72477	1.16042	1.1543			0.201039	0.200127	0.255959	0.256024	1.27318	1.27931
	0.889307	0.63134	1.03181	0.728631	1.16024	1.1541			0.20273	0.201794	0.257889	0.257944	1.27208	1.27826
	0.895738	0.63479	1.03912	0.732489	1.16007	1.15391			0.204422	0.20346	0.259819	0.259864	1.27099	1.27722
	0.902174	0.63824	1.04643	0.736346	1.15989	1.15371			0.206114	0.205127	0.261749	0.261783	1.26992	1.2762
	0.908615	0.641687	1.05374	0.740201	1.15972	1.15352			0.207807	0.206794	0.263679	0.263702	1.26886	1.27519
	0.915061	0.645132	1.06106	0.744054	1.15956	1.15334			0.209501	0.208461	0.265608	0.26562	1.26782	1.2742
	0.921511	0.648576	1.06839	0.747906	1.15939	1.15315			0.211195	0.210127	0.267538	0.267537	1.26678	1.27321
	0.927965	0.652018	1.07572	0.751756	1.15923	1.15297			0.212889	0.211794	0.269467	0.269453	1.26576	1.27224
	0.934423	0.655459	1.08306	0.755604	1.15906	1.15279			0.214584	0.213461	0.271396	0.271369	1.26475	1.27128
	0.940885	0.658897	1.0904	0.759451	1.15891	1.15261			0.21628	0.215128	0.273324	0.273284	1.26375	1.27033
	0.94735	0.662334	1.09774	0.763297	1.15875	1.15243			0.217975	0.216794	0.275253	0.275198	1.26277	1.2694
	0.95382	0.66577	1.10509	0.76714	1.1586	1.15226			0.219672	0.218461	0.277181	0.277111	1.2618	1.26847
	0.960292	0.669204	1.11244	0.770982	1.15844	1.15209			0.221369	0.220127	0.279109	0.279024	1.26083	1.26756
	0.966768	0.672636	1.1198	0.774823	1.15829	1.15192			0.223066	0.221794	0.281037	0.280936	1.25988	1.26665
	0.973246	0.676067	1.12716	0.778662	1.15815	1.15175			0.224764	0.22346	0.282965	0.282847	1.25894	1.26576
	0.979728	0.679496	1.13453	0.7825	1.158	1.15159			0.226462	0.225125	0.284892	0.284757	1.25801	1.26488
	0.986212	0.682923	1.14189	0.786336	1.15786	1.15143			0.22816	0.226791	0.286819	0.286667	1.2571	1.26401
	0.992698	0.686349	1.14926	0.790171	1.15772	1.15127			0.229859	0.228457	0.288746	0.288575	1.25619	1.26315
	0.999187	0.689774	1.15664	0.794004	1.15758	1.15111			0.231558	0.230122	0.290673	0.290483	1.25529	1.2623
	1.00568	0.693197	1.16401	0.797836	1.15744	1.15095			0.233258	0.231787	0.292599	0.29239	1.2544	1.26146
	1.01217	0.696618	1.17139	0.801666	1.15731	1.1508			0.234958	0.233451	0.294526	0.294296	1.25353	1.26063
	1.01867	0.700038	1.17877	0.805495	1.15717	1.15064			0.236658	0.235116	0.296452	0.296202	1.25266	1.25981
	1.02516	0.703457	1.18615	0.809323	1.15704	1.15049			0.238359	0.23678	0.298378	0.298106	1.2518	1.259
	1.03166	0.706874	1.19354	0.813149	1.15691	1.15035			0.24006	0.238444	0.300304	0.30001	1.25095	1.2582
	1.03816	0.710289	1.20092	0.816973	1.15678	1.1502			0.241761	0.240107	0.302229	0.301912	1.25012	1.25741
	1.04466	0.713704	1.20831	0.820797	1.15666	1.15005			0.243462	0.24177	0.304154	0.303814	1.24929	1.25663
	1.05116	0.717116	1.2157	0.824619	1.15653	1.14991			0.245164	0.243433	0.30608	0.305715	1.24847	1.25585
	1.05766	0.720528	1.22309	0.82844	1.15641	1.14977			0.246866	0.245095	0.308005	0.307616	1.24766	1.25509
	1.06417	0.723938	1.23048	0.832259	1.15629	1.14963			0.248569	0.246757	0.30993	0.309515	1.24686	1.25433
	1.07067	0.727346	1.23788	0.836078	1.15617	1.14949			0.250272	0.248418	0.311854	0.311413	1.24606	1.25358
	1.07717	0.730754	1.24527	0.839895	1.15605	1.14935			0.251975	0.250079	0.313779	0.313311	1.24528	1.25285
	1.08368	0.73416	1.25266	0.84371	1.15594	1.14922			0.253678	0.25174	0.315703	0.315207	1.2445	1.25212
	1.09018	0.737564	1.26006	0.847525	1.15582	1.14909			0.255382	0.2534	0.317627	0.317103	1.24374	1.25139
	1.09669	0.740968	1.26745	0.851338	1.15571	1.14895			0.257086	0.25506	0.319551	0.318998	1.24298	1.25068
	1.10319	0.74437	1.27484	0.85515	1.1556	1.14882			0.25879	0.256719	0.321475	0.320892	1.24223	1.24997
	1.10969	0.747771	1.28224	0.85896	1.15549	1.1487			0.260494	0.258378	0.323399	0.322785	1.24148	1.24928
	1.1162	0.75117	1.28963	0.86277	1.15538	1.14857			0.262199	0.260036	0.325323	0.324677	1.24075	1.24858
	1.1227	0.754568	1.29703	0.866578	1.15527	1.14844			0.263904	0.261694	0.327247	0.326568	1.24002	1.2479
	1.1292	0.757965	1.30442	0.870386	1.15517	1.14832			0.265609	0.263351	0.32917	0.328459	1.2393	1.24723
	1.1357	0.761361	1.31181	0.874191	1.15506	1.1482			0.267315	0.265008	0.331094	0.330348	1.23859	1.24656
	1.1422	0.764755	1.3192	0.877996	1.15496	1.14807			0.26902	0.266664	0.333017	0.332237	1.23789	1.2459
	1.1487	0.768149	1.32659	0.8818	1.15486	1.14796			0.270726	0.26832	0.33494	0.334124	1.23719	1.24525
	1.1552	0.771541	1.33398	0.885603	1.15476	1.14784			0.272433	0.269975	0.336863	0.336011	1.2365	1.2446
	1.1617	0.774931	1.34137	0.889404	1.15466	1.14772			0.274139	0.27163	0.338787	0.337897	1.23582	1.24396
	1.16819	0.778321	1.34875	0.893204	1.15456	1.1476			0.275846	0.273284	0.34071	0.339782	1.23514	1.24333
	1.17469	0.78171	1.35614	0.897004	1.15447	1.14749			0.277553	0.274937	0.342633	0.341666	1.23448	1.2427
	1.18118	0.785097	1.36352	0.900802	1.15437	1.14738			0.279261	0.27659	0.344556	0.343549	1.23382	1.24208
	1.18767	0.788483	1.3709	0.904599	1.15428	1.14726			0.280968	0.278243	0.346479	0.345431	1.23316	1.24147
	1.19416	0.791868	1.37828	0.908395	1.15418	1.14715			0.282676	0.279895	0.348402	0.347312	1.23251	1.24087
	1.20065	0.795252	1.38566	0.91219	1.15409	1.14704			0.284384	0.281546	0.350325	0.349192	1.23187	1.24027
	1.20713	0.798635	1.39303	0.915984	1.154	1.14694			0.286093	0.283196	0.352248	0.351072	1.23124	1.23968
	1.21361	0.802017	1.4004	0.919777	1.15391	1.14683			0.287802	0.284846	0.354171	0.35295	1.23061	1.23909
	1.22009	0.805397	1.40777	0.923568	1.15383	1.14672			0.289511	0.286496	0.356095	0.354828	1.22999	1.23851
	1.22657	0.808777	1.41514	0.927359	1.15374	1.14662			0.29122	0.288145	0.358018	0.356704	1.22937	1.23793
	1.23304	0.812155	1.4225	0.931149	1.15365	1.14652			0.29293	0.289793	0.359941	0.35858	1.22876	1.23737
	1.23951	0.815533	1.42986	0.934938	1.15357	1.14641			0.294639	0.291441	0.361864	0.360455	1.22816	1.2368
	1.24598	0.818909	1.43722	0.938726	1.15348	1.14631			0.29635	0.293088	0.363788	0.362329	1.22756	1.23625
	1.25245	0.822284	1.44457	0.942513	1.1534	1.14621			0.29806	0.294734	0.365711	0.364202	1.22697	1.2357
	1.25891	0.825659	1.45192	0.946299	1.15332	1.14611			0.299771	0.29638	0.367635	0.366074	1.22639	1.23515
	1.26537	0.829032	1.45927	0.950084	1.15324	1.14602			0.301482	0.298025	0.369559	0.367945	1.22581	1.23461
	1.27182	0.832404	1.46661	0.953868	1.15316	1.14592			0.303193	0.299669	0.371482	0.369816	1.22523	1.23408
	1.27828	0.835775	1.47395	0.957651	1.15308	1.14582			0.304905	0.301313	0.373406	0.371685	1.22466	1.23355
	1.28473	0.839146	1.48129	0.961433	1.153	1.14573			0.306617	0.302956	0.375331	0.373554	1.2241	1.23303
	1.29117	0.842515	1.48862	0.965214	1.15293	1.14563			0.30833	0.304599	0.377255	0.375421	1.22354	1.23251
	1.29761	0.845883	1.49595	0.968994	1.15285	1.14554			0.310042	0.306241	0.379179	0.377288	1.22299	1.232
	1.30405	0.84925	1.50328	0.972774	1.15277	1.14545			0.311755	0.307882	0.381104	0.379154	1.22245	1.23149
	1.31048	0.852617	1.5106	0.976552	1.1527	1.14536			0.313469	0.309522	0.383029	0.381019	1.2219	1.23099
	1.31691	0.855982	1.51791	0.98033	1.15263	1.14527			0.315182	0.311162	0.384954	0.382883	1.22137	1.23049
	1.32334	0.859346	1.52522	0.984107	1.15255	1.14518			0.316896	0.312802	0.386879	0.384746	1.22084	1.23
	1.32976	0.86271	1.53253	0.987882	1.15248	1.14509			0.318611	0.31444	0.388804	0.386608	1.22031	1.22951
	1.33618	0.866072	1.53983	0.991658	1.15241	1.14501			0.320326	0.316078	0.39073	0.38847	1.21979	1.22903
	1.34259	0.869434	1.54713	0.995432	1.15234	1.14492			0.322041	0.317715	0.392656	0.39033	1.21927	1.22855
	1.349	0.872795	1.55442	0.999205	1.15227	1.14483			0.323756	0.319352	0.394582	0.39219	1.21876	1.22808
	1.35541	0.876155	1.56171	1.00298	1.1522	1.14475			0.325472	0.320988	0.396509	0.394049	1.21826	1.22761
	1.36181	0.879513	1.56899	1.00675	1.15214	1.14467			0.327188	0.322623	0.398436	0.395906	1.21776	1.22715
	1.3682	0.882872	1.57626	1.01052	1.15207	1.14458			0.328905	0.324258	0.400363	0.397763	1.21726	1.22669
	1.37459	0.886229	1.58354	1.01429	1.152	1.1445			0.330622	0.325892	0.40229	0.39962	1.21677	1.22623
	1.38098	0.889585	1.5908	1.01806	1.15194	1.14442			0.33234	0.327525	0.404218	0.401475	1.21628	1.22578
	1.38736	0.89294	1.59806	1.02183	1.15187	1.14434			0.334058	0.329157	0.406146	0.403329	1.2158	1.22534
	1.39373	0.896295	1.60532	1.0256	1.15181	1.14426			0.335776	0.330789	0.408074	0.405183	1.21532	1.2249
	1.4001	0.899649	1.61257	1.02936	1.15175	1.14418			0.337495	0.33242	0.410003	0.407035	1.21484	1.22446
	1.40647	0.903001	1.61981	1.03313	1.15169	1.1441			0.339214	0.334051	0.411932	0.408887	1.21437	1.22403
	1.41283	0.906354	1.62705	1.03689	1.15162	1.14403			0.340933	0.335681	0.413861	0.410738	1.21391	1.2236
	1.41919	0.909705	1.63428	1.04066	1.15156	1.14395			0.342653	0.33731	0.415791	0.412588	1.21345	1.22317
	1.42553	0.913055	1.64151	1.04442	1.1515	1.14388			0.344374	0.338938	0.417722	0.414438	1.21299	1.22275
	1.43188	0.916405	1.64873	1.04818	1.15144	1.1438			0.346095	0.340566	0.419652	0.416286	1.21254	1.22234
	1.43822	0.919753	1.65594	1.05195	1.15138	1.14373			0.347816	0.342193	0.421583	0.418134	1.21209	1.22192

## Sheet: Figure S11
z(Angs)	6c2 V(R) kJ/mol		Evib 3He (a.u.)	Evib 4He (a.u.)
-1.06456	3.38685		0.000236902	0.000208244
-1.01134	3.35466		0.000690867	0.000608732
-0.958107	3.26459		0.00111504	0.000979339
-0.904879	3.12604
-0.851651	2.94792
-0.798423	2.73859
-0.745194	2.50593
-0.691966	2.25732
-0.638738	1.9996
-0.58551	1.73913
-0.532282	1.48175
-0.479054	1.23279
-0.425825	0.99709
-0.372597	0.778955
-0.319369	0.5822
-0.266141	0.410127
-0.212913	0.265529
-0.159685	0.150694
-0.106456	0.0673984
-0.0532282	0.0169131
3.96566e-16	9.39969e-31
0.0532282	0.0169131
0.106456	0.0673984
0.159685	0.150694
0.212913	0.265529
0.266141	0.410127
0.319369	0.5822
0.372597	0.778955
0.425825	0.99709
0.479054	1.23279
0.532282	1.48175
0.58551	1.73913
0.638738	1.9996
0.691966	2.25732
0.745194	2.50593
0.798423	2.73859
0.851651	2.94792
0.904879	3.12604
0.958107	3.26459
1.01134	3.35466
1.06456	3.38685

## Sheet: Figure S12
6c2	q	q	q	q	S	S
temp,	3He-full	3He-approx	4He-full	4He-approx	4He/3He-full	4He/3He-approx
20	0.0237632	0.0234777	0.0373986	0.0370546	1.57381	1.57829
21	0.028405	0.0280774	0.043765	0.0433751	1.54075	1.54484
22	0.0334109	0.0330395	0.0504981	0.05006	1.51143	1.51516
23	0.0387531	0.038336	0.0575587	0.0570697	1.48527	1.48867
24	0.0444034	0.0439389	0.0649096	0.0643667	1.46182	1.46491
25	0.0503343	0.0498204	0.0725164	0.0719162	1.4407	1.44351
26	0.0565191	0.0559535	0.0803476	0.0796863	1.4216	1.42415
27	0.0629326	0.0623128	0.0883743	0.0876478	1.40427	1.40658
28	0.0695508	0.0688743	0.0965706	0.0957744	1.38849	1.39057
29	0.0763519	0.0756156	0.104913	0.104043	1.37408	1.37594
30	0.0833153	0.082516	0.113382	0.112431	1.36088	1.36254
31	0.0904225	0.0895566	0.121958	0.120922	1.34875	1.35023
32	0.0976564	0.0967201	0.130624	0.129497	1.33759	1.33889
33	0.105002	0.103991	0.139368	0.138144	1.3273	1.32842
34	0.112444	0.111355	0.148176	0.146848	1.31777	1.31874
35	0.119971	0.118799	0.157036	0.155599	1.30895	1.30977
36	0.127572	0.126312	0.165941	0.164388	1.30076	1.30144
37	0.135236	0.133884	0.17488	0.173204	1.29314	1.29369
38	0.142955	0.141504	0.183846	0.182042	1.28604	1.28647
39	0.150719	0.149167	0.192834	0.190894	1.27942	1.27974
40	0.158523	0.156863	0.201837	0.199756	1.27323	1.27344
41	0.16636	0.164587	0.21085	0.208622	1.26743	1.26755
42	0.174223	0.172332	0.21987	0.217488	1.262	1.26203
43	0.182109	0.180094	0.228892	0.22635	1.2569	1.25684
44	0.190012	0.187869	0.237913	0.235207	1.2521	1.25197
45	0.197928	0.195652	0.246931	0.244055	1.24758	1.24739
46	0.205854	0.20344	0.255942	0.252891	1.24332	1.24308
47	0.213788	0.21123	0.264945	0.261716	1.23929	1.23901
48	0.221725	0.219019	0.273939	0.270525	1.23549	1.23517
49	0.229664	0.226806	0.28292	0.27932	1.23189	1.23154
50	0.237602	0.234587	0.291888	0.288098	1.22847	1.2281
51	0.245537	0.242362	0.300841	0.296858	1.22523	1.22485
52	0.253469	0.250129	0.309778	0.305601	1.22216	1.22177
53	0.261394	0.257886	0.318699	0.314325	1.21923	1.21885
54	0.269312	0.265633	0.327601	0.32303	1.21644	1.21608
55	0.277222	0.273368	0.336485	0.331717	1.21377	1.21344
56	0.285122	0.281091	0.34535	0.340384	1.21123	1.21094
57	0.293012	0.288801	0.354194	0.349032	1.2088	1.20855
58	0.30089	0.296498	0.363018	0.35766	1.20648	1.20628
59	0.308757	0.30418	0.37182	0.36627	1.20425	1.20412
60	0.31661	0.311849	0.380601	0.37486	1.20211	1.20206
61	0.324449	0.319503	0.389359	0.383432	1.20006	1.20009
62	0.332275	0.327143	0.398094	0.391984	1.19809	1.1982
63	0.340085	0.334768	0.406806	0.400519	1.19619	1.19641
64	0.347881	0.342378	0.415494	0.409035	1.19436	1.19469
65	0.35566	0.349973	0.424158	0.417532	1.19259	1.19304
66	0.363424	0.357553	0.432798	0.426013	1.19089	1.19147
67	0.371171	0.365119	0.441412	0.434476	1.18924	1.18996
68	0.378901	0.37267	0.450001	0.442921	1.18765	1.18851
69	0.386614	0.380206	0.458565	0.451351	1.1861	1.18712
70	0.394309	0.387727	0.467102	0.459763	1.18461	1.18579
71	0.401986	0.395235	0.475613	0.46816	1.18316	1.18451
72	0.409645	0.402728	0.484097	0.47654	1.18175	1.18328
73	0.417285	0.410207	0.492555	0.484906	1.18038	1.1821
74	0.424907	0.417672	0.500985	0.493256	1.17905	1.18097
75	0.432509	0.425123	0.509387	0.501591	1.17775	1.17987
76	0.440092	0.432561	0.517762	0.509912	1.17649	1.17882
77	0.447656	0.439986	0.526109	0.518219	1.17525	1.17781
78	0.455199	0.447398	0.534427	0.526512	1.17405	1.17683
79	0.462723	0.454797	0.542716	0.534792	1.17288	1.17589
